# Supplementary material for: Integrated Transcriptome and sRNAome Analysis Reveals the Molecular Mechanisms of Piriformospora indica-Mediated Resistance to Fusarium Wilt in Banana
Source: Int J Mol Sci. 2024 Nov 20;25(22):12446. doi: 10.3390/ijms252212446 (PMC11595150; doi:10.3390/ijms252212446)
Supplement: Supplementary file 1 [file ijms-25-12446-s001.zip]

Archive with 7 entries (7 files):
- Fig.S1.pdf
- Fig.S2.pdf
- Fig.S3.pdf
- Fig.S4.pdf
- Fig.S5.pdf
- Fig.S6.pdf
- supplementary Table.xlsx
