# Supplementary material for: Integrated Transcriptome and sRNAome Analysis Reveals the Molecular Mechanisms of Piriformospora indica-Mediated Resistance to Fusarium Wilt in Banana
Source: Int J Mol Sci. 2024 Nov 20;25(22):12446. doi: 10.3390/ijms252212446 (PMC11595150; doi:10.3390/ijms252212446)
Supplement: Supplementary file 1 [file ijms-25-12446-s001.zip › supplementary Table.xlsx]

## Sheet: Table S1. The DEGs of MaCK vs M
Table S1. The DEGs of MaCK vs MaFoc.
gene_id	MaCK	MaFoc	baseMean	log2FoldChange	lfcSE	stat	pvalue	padj	regulate	TFs_family	TFs_subfamily	gene_id_old	annotation	Tair_id	Tair10_name	Tair10_Annotation
Ma00_g00110	523.574	237.754	380.664	-1.13921	0.172007	-6.62306	3.51844e-11	3.255e-10	Down	no_TFs	no_TFs	GSMUA_Achr3G15540_001	ras-related protein RABA1f-like, transcript variant X2	AT1G28550	AtRABA1i	RAB GTPase homolog A1I;(source:Araport11)
Ma00_g00130	1306.26	215.616	760.936	-2.59841	0.251889	-10.3157	5.98507e-25	2.35675e-23	Down	no_TFs	no_TFs	GSMUA_Achr3G15520_001	reticulon-4-interacting protein 1, mitochondrial-like	AT3G15090	null	GroES-like zinc-binding alcohol dehydrogenase family protein;(source:Araport11)
Ma00_g00140	343.66	149.698	246.679	-1.19925	0.332022	-3.61194	0.000303913	0.000912497	Down	no_TFs	no_TFs	GSMUA_Achr3G15500_001	OPA3-like protein	AT1G28510	null	Optic atrophy 3 protein (OPA3);(source:Araport11)
Ma00_g00150	171.725	414.481	293.103	1.27314	0.366064	3.47792	0.000505312	0.00144256	Up	no_TFs	no_TFs	GSMUA_Achr3G15490_001	monothiol glutaredoxin-S9-like	AT1G28480	GRXC9	Encodes GRX480, a member of the glutaredoxin family that regulates protein redox state. GRX480 interacts with TGA factors and suppresses JA-responsive PDF1.2 transcription. GRX480 transcription is SA-inducible and requires NPR1. Maybe involved in SA/JA cross-talk. It has also been shown to interact with the transcription factor TGA2 and suppress ORA59 promoter activity.
Ma00_g00180	95.262	566.642	330.952	2.57284	0.157789	16.3056	9.00729e-60	3.91922e-57	Up	no_TFs	no_TFs	GSMUA_Achr3G15460_001	heavy metal-associated isoprenylated plant protein 26-like	AT1G06330	ATHMP02	Heavy metal transport/detoxification superfamily protein;(source:Araport11)
Ma00_g00260	1374.9	470.652	922.775	-1.54633	0.471686	-3.27831	0.00104431	0.00277437	Down	no_TFs	no_TFs	GSMUA_Achr3T15310_001	3-ketoacyl-CoA synthase 17	AT1G04220	DAISY	Encodes KCS2, a member of the 3-ketoacyl-CoA synthase family involved in the biosynthesis of VLCFA (very long chain fatty acids).
Ma00_g00360	588.116	1397.11	992.611	1.24866	0.272732	4.57835	4.68653e-06	1.9901e-05	Up	no_TFs	no_TFs	GSMUA_AchrUn_randomG22010_001	HMG1/2-like protein, transcript variant X1	AT2G17560	NFD04	Encodes a protein belonging to the subgroup of HMGB (high mobility group B) proteins that have a distinctive DNA-binding motif, the HMG-box domain. The motif confers non-sequence specific interaction with linear DNA and structure-specific binding to distorted DNA sites. The HMGB proteins are involved in the assembly of nucleoprotein complexes. Can be phosphorylated by CK2alpha.
Ma00_g00430	84.7163	805.695	445.206	3.25322	0.564632	5.76167	8.32871e-09	5.46875e-08	Up	C2H2	C2H2	GSMUA_AchrUn_randomG09270_001	zinc finger protein NUTCRACKER-like	AT1G14580	BLJ	C2H2-like zinc finger protein;(source:Araport11)
Ma00_g00550	1418.37	10895.8	6157.06	2.94171	0.358053	8.21585	2.10669e-16	3.6593e-15	Up	no_TFs	no_TFs	GSMUA_AchrUn_randomG05330_001	transmembrane protein 53-A	AT2G18245	null	alpha/beta-Hydrolases superfamily protein;(source:Araport11)
Ma00_g00560	184.485	1139.95	662.216	2.62896	0.368296	7.13817	9.45831e-13	1.06803e-11	Up	no_TFs	no_TFs	GSMUA_AchrUn_randomG05320_001	protein ASPARTIC PROTEASE IN GUARD CELL 2	AT1G25510	null	Eukaryotic aspartyl protease family protein;(source:Araport11)
Ma00_g00630	896.589	445.133	670.861	-1.01073	0.253825	-3.982	6.83373e-05	0.000233917	Down	no_TFs	no_TFs	GSMUA_AchrUn_randomG18350_001	uncharacterized LOC103974394	AT1G74770	BTSL1	zinc ion binding protein;(source:Araport11)
Ma00_g00750	610.418	273.506	441.962	-1.15861	0.381218	-3.03922	0.00237189	0.00582311	Down	AP2/ERF	AP2/ERF-AP2	GSMUA_AchrUn_randomG23040_001	AP2-like ethylene-responsive transcription factor AIL5	AT2G41710	null	Integrase-type DNA-binding superfamily protein;(source:Araport11)
Ma00_g00820	663.27	250.118	456.694	-1.40663	0.173579	-8.10368	5.33214e-16	8.90064e-15	Down	no_TFs	no_TFs	GSMUA_Achr2G00750_001	exostosin-1	AT1G80290	null	a member of the Glycosyltransferase Family 64 (according to CAZy Database)
Ma00_g00930	25.1791	120.567	72.8729	2.26277	0.58713	3.85395	0.000116225	0.000379238	Up	no_TFs	no_TFs	GSMUA_AchrUn_randomG02550_001	CBS domain-containing protein CBSX5-like	AT1G80090	CBSX4	Cystathionine beta-synthase (CBS) family protein;(source:Araport11)
Ma00_g01050	1015.07	139.244	577.158	-2.86534	0.329782	-8.68859	3.66965e-18	7.66129e-17	Down	no_TFs	no_TFs	GSMUA_AchrUn_randomG02690_001	uncharacterized LOC103972985	AT3G45090	null	P-loop containing nucleoside triphosphate hydrolases superfamily protein;(source:Araport11)
Ma00_g01140	7.6723	91.8869	49.7796	3.57793	0.992252	3.60587	0.000311104	0.000931528	Up	no_TFs	no_TFs	GSMUA_AchrUn_randomT25110_001	Protein ycf2	ATCG00860	YCF2.1	Encodes an unknown protein. This gene is regulated by AtSIG6 transcriptionally.Strong interaction with TIC inner envelope protein translocon which consists of Tic20/Tic56/Tic100/Tic214(Ycf1)(DOI:10.1105/tpc.18.00357).
Ma00_g01170	222.342	545.252	383.797	1.29283	0.225455	5.73433	9.78977e-09	6.37043e-08	Up	no_TFs	no_TFs	GSMUA_Achr10G03840_001	uncharacterized LOC103999929	AT3G09210	PTAC13	plastid transcriptionally active 13;(source:Araport11)
Ma00_g01230	6629.25	15230.3	10929.8	1.20013	0.227146	5.28354	1.26712e-07	6.98938e-07	Up	no_TFs	no_TFs	GSMUA_Achr7G08600_001	uncharacterized LOC103991180	AT4G36030	ARO3	Armadillo repeat protein. One of a family of four in Arabidopsis. Expressed in vegetative tissues, anthers and ovules.
Ma00_g01270	27.2646	70.0312	48.6479	1.35051	0.50656	2.66604	0.00767513	0.0165869	Up	no_TFs	no_TFs	GSMUA_Achr9T20260_001	Putative Serine/threonine-protein phosphatase 2A regulatory subunit B'' subunit gamma	AT5G18580	FASS	fass mutants have aberrant cell shapes due to defects in arrangement of cortical microtubules. Encodes a protein highly conserved in higher plants and similar in its C-terminal part to B' regulatory subunits of type 2A protein phosphatases. Interacts with an Arabidopsis type A subunit of PP2A in the yeast two-hybrid system.
Ma00_g01280	157.741	371.25	264.495	1.23204	0.394728	3.12124	0.00180091	0.00456071	Up	no_TFs	no_TFs	GSMUA_Achr9T20250_001	Putative Serine/threonine-protein phosphatase 2A regulatory subunit B'' subunit gamma	AT1G54450	null	Calcium-binding EF-hand family protein;(source:Araport11)
Ma00_g01370	212.386	78.2411	145.314	-1.44226	0.392232	-3.67707	0.000235931	0.00072541	Down	no_TFs	no_TFs	GSMUA_AchrUn_randomG02460_001	asparagine--tRNA ligase, cytoplasmic 2-like	AT1G70980	SYNC3	Class II aminoacyl-tRNA and biotin synthetases superfamily protein;(source:Araport11)
Ma00_g01390	25825.7	10664.8	18245.3	-1.27596	0.241966	-5.2733	1.33993e-07	7.36921e-07	Down	no_TFs	no_TFs	GSMUA_AchrUn_randomG02470_001	70 kDa peptidyl-prolyl isomerase-like	AT1G58450	TPR6	Encodes one of the 36 carboxylate clamp (CC)-tetratricopeptide repeat (TPR) proteins (Prasad 2010, Pubmed ID: 20856808) with potential to interact with Hsp90/Hsp70 as co-chaperones.
Ma00_g01440	21.9171	146.688	84.3027	2.73528	0.649836	4.20918	2.56295e-05	9.48284e-05	Up	no_TFs	no_TFs	GSMUA_AchrUn_randomG28660_001	uncharacterized LOC103972749	AT5G53880	null	hypothetical protein;(source:Araport11)
Ma00_g01460	599.673	1271.57	935.623	1.08442	0.3244	3.34284	0.000829246	0.00225418	Up	no_TFs	no_TFs	GSMUA_AchrUn_randomG00500_001	uncharacterized LOC103972797, transcript variant X2	AT3G51940	null	oxidoreductase/transition metal ion-binding protein;(source:Araport11)
Ma00_g01510	173.447	67.4517	120.45	-1.36319	0.314477	-4.3348	1.45894e-05	5.67385e-05	Down	no_TFs	no_TFs	GSMUA_AchrUn_randomG00550_001	carboxyvinyl-carboxyphosphonate phosphorylmutase, chloroplastic-like	AT1G77060	null	Phosphoenolpyruvate carboxylase family protein;(source:Araport11)
Ma00_g01640	100.151	36.1436	68.1471	-1.46876	0.460154	-3.19188	0.00141349	0.00365691	Down	no_TFs	no_TFs	NA	uncharacterized LOC103974215	AT2G44600	null	hypothetical protein;(source:Araport11)
Ma00_g01950	0.648463	368.296	184.472	9.03479	1.12336	8.04266	8.79119e-16	1.43894e-14	Up	AP2/ERF	AP2/ERF-ERF	GSMUA_Achr10G00010_001	dehydration-responsive element-binding protein 1C-like	AT1G63030	ATDDF2	encodes a member of the DREB subfamily A-1 of ERF/AP2 transcription factor family (DDF2). The protein contains one AP2 domain. There are six members in this subfamily, including CBF1, CBF2, and CBF3. Overexpression of this gene results in the reduction of gibberellic acid biosynthesis. This gene is expressed in all tissues examined, but most abundantly expressed in rosette leaves and stems. Overe…
Ma00_g01970	66.8443	252.094	159.469	1.91448	0.45236	4.23221	2.31406e-05	8.63908e-05	Up	no_TFs	no_TFs	GSMUA_AchrUn_randomG05510_001	alpha-L-fucosidase 1-like	AT2G28100	FUC1	Encodes a protein with &#945;-fucosidase activity. The activity was assessed on 2'-fucosyl-lactitol. AtFUC1 was not able to act on XXFG substrates, at least when heterologously expressed in <i>Pichia pastoris</i>. The enzyme has been postulated to act on fucosylated substrates other than xyloglucan oligosaccharides. was shown (<i>Pichia pastoris</i>) to hydrolyze fucose in 3- and 4-linkage , henc…
Ma00_g02230	42.3247	295.62	168.973	2.80493	1.07229	2.61583	0.00890112	0.0188658	Up	no_TFs	no_TFs	GSMUA_AchrUn_randomT16840_001	Peroxidase 64	AT4G31760	null	peroxidase superfamily protein;(source:Araport11)
Ma00_g02390	7681.95	3418.07	5550.01	-1.16828	0.261195	-4.47281	7.71991e-06	3.14372e-05	Down	no_TFs	no_TFs	GSMUA_AchrUn_randomG14450_001	probable apyrase 2	AT1G14250	null	GDA1/CD39 nucleoside phosphatase family protein;(source:Araport11)
Ma00_g02560	4228.56	12067.6	8148.09	1.51293	0.37304	4.05567	4.99905e-05	0.000175323	Up	no_TFs	no_TFs	GSMUA_AchrUn_randomG13630_001	UDP-glucuronate 4-epimerase 6-like	AT3G23820	GAE6	Encodes a UDP-D-glucuronate 4-epimerase involved in pectin biosynthesis in the cell wall and affects cell wall integrity and immunity to fungi and bacteria. The mRNA is cell-to-cell mobile.
Ma00_g02580	1296.1	3981.99	2639.04	1.61958	0.375932	4.30819	1.64598e-05	6.32866e-05	Up	no_TFs	no_TFs	GSMUA_AchrUn_randomG25530_001	caffeic acid 3-O-methyltransferase-like	AT1G77520	null	O-methyltransferase family protein;(source:Araport11)
Ma00_g02620	222.71	547.698	385.204	1.29637	0.310502	4.17508	2.97875e-05	0.000108962	Up	no_TFs	no_TFs	GSMUA_AchrUn_randomG12440_001	uncharacterized LOC103973823, transcript variant X2	AT3G05750	TRM6	Encodes a member of the TRM superfamily, that plays a role in preprophase band formation during plant cell division and controls the robustness of the orientation of that cell division.
Ma00_g02690	458.541	1281.91	870.225	1.48328	0.572621	2.59033	0.0095885	0.0201535	Up	no_TFs	no_TFs	GSMUA_AchrUn_randomG12260_001	geranylgeranyl pyrophosphate synthase 7, chloroplastic-like	AT1G49530	GGPS6	encodes a mitochondria-targeted geranylgeranyl pyrophosphate synthase
Ma00_g02840	115.946	296.729	206.338	1.35699	0.247622	5.48009	4.25098e-08	2.51314e-07	Up	no_TFs	no_TFs	GSMUA_AchrUn_randomT21130_001	NOI protein, nitrate-induced, putative, expressed	AT3G48450	null	RPM1-interacting protein 4 (RIN4) family protein;(source:Araport11)
Ma00_g02890	69.3445	270.374	169.859	1.96792	0.306663	6.41719	1.38813e-10	1.18625e-09	Up	no_TFs	no_TFs	GSMUA_AchrUn_randomG17000_001	L-type lectin-domain containing receptor kinase S.1	AT1G15530	LECRK-S.1	Concanavalin A-like lectin protein kinase family protein;(source:Araport11)
Ma00_g02900	37.9073	98.9279	68.4176	1.38074	0.343722	4.01704	5.89329e-05	0.000203948	Up	no_TFs	no_TFs	GSMUA_AchrUn_randomT17010_001	Hypothetical protein	AT4G24690	NBR1	Encodes NBR1, a selective autophagy substrate. The mRNA is cell-to-cell mobile.
Ma00_g02930	33.2118	10.4111	21.8115	-1.67925	0.737407	-2.27724	0.0227719	0.0433518	Down	NAC	NAC	GSMUA_AchrUn_randomT17050_001	Putative NAC domain-containing protein 8	AT1G25580	ANAC008	Encodes suppressor of gamma response 1 (SOG1), a putative transcription factor governing multiple responses to DNA damage.
Ma00_g02950	1459.49	226.02	842.757	-2.6909	0.294966	-9.12276	7.32366e-20	1.76709e-18	Down	no_TFs	no_TFs	GSMUA_AchrUn_randomG17070_001	uncharacterized LOC103974285	AT1G13130	null	Cellulase (glycosyl hydrolase family 5) protein;(source:Araport11)
Ma00_g02990	184.97	704.144	444.557	1.92986	0.422706	4.56549	4.98339e-06	2.10727e-05	Up	no_TFs	no_TFs	GSMUA_AchrUn_randomG16180_001	momilactone A synthase-like	AT2G47130	SDR3	Encodes a short-chain dehydrogenase/reductase that is not involved in ABA biosynthesis but plays an important role in plant defense response to bacteria.
Ma00_g03000	1797.42	776.586	1287	-1.21106	0.268146	-4.51643	6.28897e-06	2.60696e-05	Down	no_TFs	no_TFs	GSMUA_AchrUn_randomG16190_001	ribosome biogenesis protein NSA2 homolog	AT5G06360	null	Ribosomal protein S8e family protein;(source:Araport11)
Ma00_g03070	176.945	85.4122	131.178	-1.05093	0.342208	-3.07101	0.00213333	0.00530022	Down	no_TFs	no_TFs	GSMUA_AchrUn_randomG19210_001	uncharacterized LOC103974469	AT2G17660	null	RPM1-interacting protein 4 (RIN4) family protein;(source:Araport11)
Ma00_g03100	1262.8	2604.35	1933.58	1.04419	0.189125	5.52113	3.3682e-08	2.02379e-07	Up	no_TFs	no_TFs	GSMUA_AchrUn_randomG14910_001	molybdate-anion transporter-like	AT1G64650	null	Major facilitator superfamily protein;(source:Araport11)
Ma00_g03140	150.931	626.381	388.656	2.05479	0.246441	8.33784	7.56574e-17	1.38902e-15	Up	NF-Y	NF-YB	GSMUA_AchrUn_randomG19870_001	nuclear transcription factor Y subunit B-3-like	AT2G13570	NF-YB7	nuclear factor Y, subunit B7;(source:Araport11)
Ma00_g03150	75.5124	219.953	147.733	1.5453	0.303759	5.08725	3.63285e-07	1.86557e-06	Up	no_TFs	no_TFs	GSMUA_AchrUn_randomG19880_001	uncharacterized LOC103974549	AT5G53050	null	alpha/beta-Hydrolases superfamily protein;(source:Araport11)
Ma00_g03330	436.11	140.522	288.316	-1.63395	0.341331	-4.78699	1.69297e-06	7.75684e-06	Down	no_TFs	no_TFs	GSMUA_AchrUn_randomG15110_001	uncharacterized LOC103974052	AT1G11220	null	cotton fiber, putative (DUF761);(source:Araport11)
Ma00_g03560	45.5582	15.0055	30.2818	-1.59601	0.624613	-2.55521	0.0106125	0.0220537	Down	no_TFs	no_TFs	GSMUA_AchrUn_randomG18010_001	probable mannitol dehydrogenase	AT2G21890	ATCAD3	cinnamyl alcohol dehydrogenase homolog 3;(source:Araport11)
Ma00_g03690	302.383	672.503	487.443	1.1539	0.334856	3.44595	0.000569062	0.00160767	Up	no_TFs	no_TFs	GSMUA_AchrUn_randomT08120_001	Peroxidase 15	AT2G38390	null	Peroxidase superfamily protein;(source:Araport11)
Ma00_g03740	141.046	37.1767	89.1116	-1.92452	0.651576	-2.95364	0.00314051	0.00748692	Down	no_TFs	no_TFs	GSMUA_Achr11G08720_001	glyceraldehyde-3-phosphate dehydrogenase 2, cytosolic-like	AT1G13440	GAPC2	The expression level of GAPC-2 is upregulated in Arabidopsis seedlings exposed to cadmium.
Ma00_g03990	41.5436	14.1226	27.8331	-1.55498	0.503802	-3.0865	0.0020253	0.00506267	Down	no_TFs	no_TFs	GSMUA_Achr1T27620_001	zinc finger family protein, putative, expressed	AT1G20110	FYVE1	Encodes a protein that is localized to the peripheral membrane of late endosomal compartments. Involved in the regulation of mulitivesicular/prevacuolar compartment protein sorting. Loss of function mutations are embryo lethal. Regulates IRT1-dependent metal transport and metal homeostasis. The mRNA is cell-to-cell mobile.
Ma00_g04010	8291.46	2699.11	5495.28	-1.61911	0.375581	-4.31093	1.62568e-05	6.25338e-05	Down	no_TFs	no_TFs	GSMUA_AchrUn_randomG21350_001	amino-acid permease BAT1 homolog	AT2G01170	BAT1	Encodes a bidirectional amino acid transporter that can transport ala, arg, glu and lys, GABA but not pro with both export and import activity. Its expression is localized in the vascular tissues suggesting a function in amino acids export from the phloem into sink tissue.
Ma00_g04100	89.5813	11.2141	50.3977	-3.00479	0.440567	-6.82027	9.0868e-12	9.12069e-11	Down	PLATZ	PLATZ	GSMUA_AchrUn_randomG24560_001	uncharacterized LOC103975069	AT1G21000	PLATZ1	PLATZ transcription factor family protein;(source:Araport11)
Ma00_g04490	745.737	13.9866	379.862	-5.73985	0.674319	-8.51207	1.7086e-17	3.33133e-16	Down	no_TFs	no_TFs	GSMUA_AchrUn_randomG23790_001	1-aminocyclopropane-1-carboxylate oxidase 5-like	AT1G03400	null	A single copy gene that encodes a protein with sequence similarity to tomato E8 (ACC oxidase, the last step in ethylene biosynthesis) involved in ethylene synthesis and fruit ripening in tomato. This gene is not induced by ethylene in siliques. The transcript is found in siliques, etiolated seedlings, leaves, stems and flowers.
Ma00_g04570	717.36	300.22	508.79	-1.2558	0.266767	-4.70748	2.50803e-06	1.11204e-05	Down	GRAS	GRAS	GSMUA_AchrUn_randomG21740_001	scarecrow-like protein 9	AT1G07530	SCL14	Encodes a member of the GRAS family of transcription factors. The protein interacts with the TGA2 transcription factor and affects the transcription of stress-responsive genes. The protein is found in the nucleus and is also exported to the cytoplasm.
Ma00_g04740	20.6245	71.6662	46.1454	1.78991	0.778311	2.29973	0.0214635	0.0411446	Up	no_TFs	no_TFs	GSMUA_Achr1G27690_001	uncharacterized protein ZK632.12-like	AT1G61690	FYVE4	phosphoinositide binding protein;(source:Araport11)
Ma00_g04940	652.65	3727.26	2189.96	2.51397	0.190667	13.1852	1.06815e-39	1.14288e-37	Up	no_TFs	no_TFs	GSMUA_AchrUn_randomG22570_001	uncharacterized LOC103974828	AT1G51172	null	hypothetical protein;(source:Araport11)
Ma00_g05050	5983.41	1890.79	3937.1	-1.66192	0.311047	-5.343	9.14204e-08	5.15823e-07	Down	no_TFs	no_TFs	GSMUA_AchrUn_randomG25060_001	probable L-type lectin-domain containing receptor kinase S.5	AT5G06740	LECRK-S.5	Concanavalin A-like lectin protein kinase family protein;(source:Araport11)
Ma00_g05080	327.328	8010.37	4168.85	4.61491	0.249992	18.4602	4.31549e-76	5.36498e-73	Up	WRKY	WRKY	GSMUA_AchrUn_randomG24820_001	probable WRKY transcription factor 53	AT1G66550	WRKY67	member of WRKY Transcription Factor; Group III
Ma00_g05410	7.84294	65.7566	36.7998	3.04174	0.548565	5.54491	2.94108e-08	1.7815e-07	Up	no_TFs	no_TFs	GSMUA_AchrUn_randomT28830_001	Hypothetical protein	AT5G02250	EMB2730	Encodes a exoribonuclease involved in rRNA processing in mitochondria and chloroplasts.Loss of function mutations are pale green and require supplementation with sucrose for germination and early development. Plants are pale green due to defects in chloroplast biogenesis.
Ma01_g00070	294.728	93.7648	194.246	-1.65204	0.215905	-7.65171	1.9832e-14	2.74088e-13	Down	no_TFs	no_TFs	GSMUA_Achr1G09330_001	growth hormone-regulated TBC protein 1-like	AT2G37290	null	Ypt/Rab-GAP domain of gyp1p superfamily protein;(source:Araport11)
Ma01_g00100	21.0857	193.83	107.458	3.20746	0.334092	9.60052	7.95431e-22	2.30225e-20	Up	GRAS	GRAS	GSMUA_Achr1G09360_001	protein MONOCULM 1-like	AT1G55580	LAS	Encodes a member of the GRAS family of putative transcriptional regulators. It is involved in the initiation of axillary meristems during both the vegetative and reproductive growth phases and functions upstream of REV and AXR1 in the regulation of shoot branching.
Ma01_g00110	78.3529	205.315	141.834	1.39232	0.256193	5.43464	5.49084e-08	3.19477e-07	Up	no_TFs	no_TFs	GSMUA_Achr1G09370_001	putative 4-hydroxy-4-methyl-2-oxoglutarate aldolase 3, transcript variant X1	AT3G02770	null	Ribonuclease E inhibitor RraA/Dimethylmenaquinone methyltransferase;(source:Araport11)
Ma01_g00120	64.5354	142.347	103.441	1.1438	0.254237	4.49895	6.82906e-06	2.81386e-05	Up	no_TFs	no_TFs	GSMUA_Achr1G09370_001	uncharacterized LOC103981092	AT5G50350	null	hypothetical protein;(source:Araport11)
Ma01_g00160	381.795	185.257	283.526	-1.04279	0.15252	-6.83708	8.08212e-12	8.16099e-11	Down	no_TFs	no_TFs	GSMUA_Achr1G09440_001	heterogeneous nuclear ribonucleoprotein A3-like	AT1G17640	RBGD1	Belongs to a member of the RNA-binding glycine-rich (RBG) gene superfamily.
Ma01_g00180	3471.54	1357.56	2414.55	-1.35453	0.156231	-8.67005	4.31939e-18	8.92139e-17	Down	no_TFs	no_TFs	GSMUA_Achr1G09460_001	serine/threonine-protein kinase D6PKL1-like, transcript variant X2	AT1G51170	AGC2-3	Encodes an active AGC VIII protein kinase that interacts with the putative transcription factor ATS and regulates planar growth during integument development in the ovule. Mutants exhibit ectopic growth in filaments and petals, as well as aberrant embryogenesis.
Ma01_g00220	2177.06	726.72	1451.89	-1.58298	0.184392	-8.58485	9.0953e-18	1.82655e-16	Down	no_TFs	no_TFs	GSMUA_Achr1T09510_001	ABC1 kinase	AT3G07700	SIA1	ABC1K7 is a member of an atypical protein kinase family that is induced by salt stress. Loss of function mutations affect the metabolic profile of chloroplast lipids. It appears to function along with ABC1K8 in mediating lipid membrane changes in response to stress.
Ma01_g00350	4860.16	925.993	2893.08	-2.39207	0.244502	-9.78342	1.32652e-22	4.11299e-21	Down	no_TFs	no_TFs	GSMUA_Achr1G09670_001	potassium transporter 10-like	AT1G70300	KUP6	potassium transporter
Ma01_g00500	190.171	387.67	288.921	1.02767	0.234643	4.37972	1.18834e-05	4.68922e-05	Up	no_TFs	no_TFs	GSMUA_Achr1G09800_001	oryzain alpha chain-like	AT4G23520	null	Cysteine proteinases superfamily protein;(source:Araport11)
Ma01_g00530	368.953	1365.6	867.277	1.88808	0.210836	8.95519	3.39145e-19	7.73279e-18	Up	AP2/ERF	AP2/ERF-AP2	GSMUA_Achr1G09830_001	AP2-like ethylene-responsive transcription factor TOE3	AT2G39250	SNZ	Encodes a AP2 domain transcription factor that can repress flowering. SNZ and its paralogous gene, SCHLAFMUTZE (SMZ), share a signature with partial complementarity to the miR172 microRNA, whose precursor is induced upon flowering.
Ma01_g00630	13.7296	208.633	111.181	3.92316	0.459978	8.52901	1.47609e-17	2.9084e-16	Up	no_TFs	no_TFs	GSMUA_Achr1G09940_001	uncharacterized LOC103981631	AT1G80520	null	Sterile alpha motif (SAM) domain-containing protein;(source:Araport11)
Ma01_g00650	148.064	12.0047	80.0343	-3.62311	0.827254	-4.37968	1.18855e-05	4.68936e-05	Down	PLATZ	PLATZ	GSMUA_Achr1G09990_001	uncharacterized LOC103981642	AT2G17785	null	zinc-binding protein-like protein;(source:Araport11)
Ma01_g00680	207.13	456.881	332.005	1.14024	0.177856	6.41104	1.4453e-10	1.23107e-09	Up	no_TFs	no_TFs	GSMUA_Achr1G10020_001	nicotinamide mononucleotide adenylyltransferase, transcript variant X1	AT5G55810	NMNAT	encodes a bi-functional enzyme that expresses both nicotinamide-nucleotide adenylyltransferase (2.7.7.1) and nicotinate-nucleotide adenylyltransferase (2.7.7.18)activity.
Ma01_g00690	65.2053	225.477	145.341	1.78836	0.247771	7.21781	5.28298e-13	6.16552e-12	Up	no_TFs	no_TFs	GSMUA_Achr1G10040_001	probable CCR4-associated factor 1 homolog 7	AT1G27890	CAF1D	Deadenylase.
Ma01_g00700	232.29	836.174	534.232	1.84542	0.168342	10.9623	5.79811e-28	2.80837e-26	Up	no_TFs	no_TFs	GSMUA_Achr1G10050_001	protein POLAR LOCALIZATION DURING ASYMMETRIC DIVISION AND REDISTRIBUTION-like, transcript variant X1	AT3G09730	null	POLAR LOCALIZATION DURING ASYMMETRIC DIVISION AND protein;(source:Araport11)
Ma01_g00720	582.177	27102.9	13842.5	5.54119	0.467283	11.8583	1.9486e-32	1.33874e-30	Up	WRKY	WRKY	GSMUA_Achr1T10080_001	Putative Probable WRKY transcription factor 40	AT1G80840	ATWRKY40	Pathogen-induced transcription factor. Binds W-box sequences in vitro. Forms protein complexes with itself and with WRKY40 and WRKY60. Coexpression with WRKY18 or WRKY60 made plants more susceptible to both P. syringae and B. cinerea. WRKY18, WRKY40, and WRKY60 have partially redundant roles in response to the hemibiotrophic bacterial pathogen Pseudomonas syringae and the necrotrophic fungal path…
Ma01_g00730	202.733	99.9739	151.354	-1.02106	0.32957	-3.09817	0.00194719	0.00488755	Down	no_TFs	no_TFs	GSMUA_Achr1G10090_001	uncharacterized LOC103981754	AT1G15980	NDF1	encodes a novel subunit of the chloroplast NAD(P)H dehydrogenase complex, involved in cyclic electron flow around photosystem I to produce ATP.
Ma01_g00790	1461.89	87.5258	774.706	-4.06156	0.279984	-14.5064	1.10351e-47	2.00066e-45	Down	no_TFs	no_TFs	GSMUA_Achr1G10150_001	chaperone protein dnaJ 8, chloroplastic-like	AT1G72070	null	Chaperone DnaJ-domain superfamily protein;(source:Araport11)
Ma01_g00840	52.9965	6.8127	29.9046	-2.96546	1.00669	-2.94575	0.00322177	0.00765478	Down	no_TFs	no_TFs	GSMUA_Achr1G10220_001	transcription factor IBH1	AT4G30410	IBL1	sequence-specific DNA binding transcription factor;(source:Araport11)
Ma01_g00860	156.629	367.426	262.027	1.2292	0.30875	3.98123	6.85609e-05	0.00023462	Up	no_TFs	no_TFs	GSMUA_Achr1G10240_001	probable E3 ubiquitin-protein ligase XBOS32	AT5G57740	XBAT32	Encodes a RING-type E3 ligase XBAT32. Mediates the proteasomal degradation of the ethylene biosynthetic enzyme, 1-aminocyclopropane-1-carboxylate synthase 7.
Ma01_g00880	17.1542	74.7779	45.9661	2.134	0.571356	3.73497	0.000187741	0.000587763	Up	no_TFs	no_TFs	NA	uncharacterized LOC103981876	AT2G18680	null	transmembrane protein;(source:Araport11)
Ma01_g00940	54.9773	112.724	83.8505	1.04318	0.383135	2.72276	0.00647399	0.0142992	Up	no_TFs	no_TFs	GSMUA_Achr1G10280_001	CBL-interacting serine/threonine-protein kinase 21	AT5G57630	CIPK21	CBL-interacting protein kinase.When mutated plants are hypersensitive to salt and osmotic stress.
Ma01_g00990	11903	32960.9	22431.9	1.46944	0.202654	7.25095	4.1387e-13	4.90909e-12	Up	no_TFs	no_TFs	GSMUA_Achr1G10350_001	plasma membrane ATPase-like	AT2G18960	AHA1	Encodes a plasma membrane proton ATPase. Mutants have a reduced ability to close their stomata in response to drought and are affected in stomatal but not seed responsiveness to ABA. The mRNA is cell-to-cell mobile.
Ma01_g01010	79.8465	238.929	159.388	1.58344	0.289923	5.46158	4.71905e-08	2.77291e-07	Up	no_TFs	no_TFs	GSMUA_Achr1G10370_001	uncharacterized LOC103981993	AT1G48330	null	SsrA-binding protein;(source:Araport11)
Ma01_g01030	507.496	1594.07	1050.78	1.65163	0.405844	4.06962	4.7089e-05	0.000166106	Up	no_TFs	no_TFs	GSMUA_Achr1G10380_001	probable xyloglucan endotransglucosylase/hydrolase protein 7	AT1G11545	XTH8	xyloglucan endotransglucosylase/hydrolase 8;(source:Araport11)
Ma01_g01080	106.391	3.34242	54.8665	-4.98312	0.559878	-8.90037	5.56606e-19	1.24412e-17	Down	no_TFs	no_TFs	GSMUA_Achr1G10420_001	uncharacterized LOC103982019	AT4G29905	null	hypothetical protein;(source:Araport11)
Ma01_g01110	236.016	538.097	387.056	1.18857	0.290838	4.08671	4.3754e-05	0.000155223	Up	no_TFs	no_TFs	GSMUA_Achr1G10450_001	uncharacterized LOC103982057	AT3G21150	BBX32	Encodes a protein with a B-box domain predicted to act as a transcription factor. Expression of the BBX32 gene is affected by monochromatic red light. Genetic analysis shows BBX32 is under circadian control; it is a morning gene under clock regulation.
Ma01_g01260	2852.62	1378.94	2115.78	-1.04843	0.123995	-8.45542	2.78073e-17	5.31064e-16	Down	no_TFs	no_TFs	GSMUA_Achr1G10560_001	organic cation/carnitine transporter 7, transcript variant X1	AT1G73220	2024-10-01	Encodes Organic Cation Transporter 1 (OCT1), likely to be involved in polyamine transport.
Ma01_g01320	4077.6	1295.2	2686.4	-1.65462	0.426629	-3.87837	0.000105158	0.000345895	Down	no_TFs	no_TFs	GSMUA_Achr1T10650_001	ABC transporter G family member 14	AT1G31770	ABCG14	ATP-binding cassette 14;(source:Araport11)
Ma01_g01360	214.913	99.8105	157.361	-1.10747	0.242038	-4.57559	4.74869e-06	2.01322e-05	Down	no_TFs	no_TFs	GSMUA_Achr1G10680_001	uncharacterized LOC103982299, transcript variant X2	AT4G19390	null	Uncharacterized protein family (UPF0114);(source:Araport11)
Ma01_g01390	514.607	198.875	356.741	-1.37114	0.199731	-6.86494	6.65179e-12	6.78352e-11	Down	no_TFs	no_TFs	GSMUA_Achr1G10720_001	3-ketodihydrosphingosine reductase-like	AT3G06060	TSC10A	Encodes one of the Arabidopsis proteins (At3g06060/TSC10A and At5g19200/TSC10B) with significant similarity to the yeast 3-ketodihydrosphinganine (3-KDS) reductase, Tsc10p. Both TSC10A and TSC10B are bona fide 3-KDS reductase as shown by complementation experiment in yeast.
Ma01_g01510	15.2146	74.7952	45.0049	2.29654	0.523804	4.38435	1.16334e-05	4.60171e-05	Up	no_TFs	no_TFs	GSMUA_Achr1T10840_001	OsFBDUF18 - F-box and DUF domain containing protein, expressed	AT4G33660	ATHCYSTM11	cysteine-rich TM module stress tolerance protein;(source:Araport11)
Ma01_g01600	181.81	41.2564	111.533	-2.14155	0.716348	-2.98954	0.00279401	0.00675338	Down	no_TFs	no_TFs	GSMUA_Achr1G06300_001	WEB family protein At3g02930, chloroplastic-like	AT1G65010	null	Encodes a microtubule-associated protein. Putative role in flower development. Comparison of SALK 061426C to Columbia wild type in normal lighting and under low light of 33 micromoles per meter-squared per second resulted in a trend toward earlier bolting in the mutant under low light (P=0.055) (Ann Stapleton and Patrick Pridgen, 2009, personal communication).
Ma01_g01660	156.782	76.8274	116.804	-1.02924	0.307507	-3.34706	0.000816734	0.00222526	Down	no_TFs	no_TFs	GSMUA_Achr1G06350_001	nascent polypeptide-associated complex subunit alpha-like protein 1, transcript variant X3	AT1G33040	NACA5	nascent polypeptide-associated complex subunit alpha-like protein 5;(source:Araport11)
Ma01_g01690	39.2416	83.1795	61.2105	1.08156	0.445368	2.42846	0.0151632	0.0302418	Up	no_TFs	no_TFs	GSMUA_Achr1G06380_001	E3 ubiquitin-protein ligase RHA1B-like	AT2G20650	FLY2	Encodes a putative RING E3 ubiquitin ligase based on its 84.5% amino acid identity with FLY1, which possesses this activity in vitro. It is predicted to be localized to the endomembrane system based on protein topology.The mucilage of fly2 mutant seeds hydrated in water resembles wild type seed mucilage.
Ma01_g01800	631.914	231.665	431.79	-1.44698	0.207847	-6.96176	3.36044e-12	3.56486e-11	Down	MYB	MYB-related	GSMUA_Achr1G06480_001	protein REVEILLE 3-like	AT1G01520	REV3	RVE3 is one of eleven homologous MYB-like transcription factors in Arabidopsis and a member of the RVE8 clade. Plays a minor role in clock regulation.
Ma01_g01890	322.663	59.7926	191.228	-2.43164	0.49506	-4.9118	9.02451e-07	4.32378e-06	Down	no_TFs	no_TFs	GSMUA_Achr1G06560_001	probable inorganic phosphate transporter 1-8	AT1G20860	null	Encodes Pht1;8, a member of the Pht1 family of phosphate transporters which include: Pht1;1/At5g43350, Pht1;2/At5g43370, Pht1;3/At5g43360, Pht1;4/At2g38940, Pht1;5/At2g32830, Pht1;6/At5g43340, Pht1;7/At3g54700, Pht1;8/At1g20860, Pht1;9/At1g76430 (Plant Journal 2002, 31:341).
Ma01_g02030	871.298	389.807	630.553	-1.15982	0.31647	-3.66487	0.000247462	0.00075703	Down	no_TFs	no_TFs	GSMUA_Achr1G06700_001	putative DNA-binding protein ESCAROLA	AT1G20900	ESC	Encodes an AT hook domain containing protein that acts redundantly with SOB3 to modulate hypocotyl growth inhibition in response to light.
Ma01_g02070	44.5737	7.01949	25.7966	-2.66839	0.947051	-2.81757	0.0048388	0.0110012	Down	no_TFs	no_TFs	GSMUA_Achr1T06750_001	Putative Auxin-induced protein 5NG4	AT1G75500	UMAMIT5	An Arabidopsis thaliana homolog of Medicago truncatula NODULIN21 (MtN21). The gene encodes a plant-specific, predicted integral membrane protein and is a member of the Plant-Drug/Metabolite Exporter (P-DME) family (Transporter Classification number: TC 2.A.7.3) and the nodulin MtN21-like transporter family.
Ma01_g02080	16.6826	248.817	132.75	3.89566	0.930752	4.1855	2.84541e-05	0.000104465	Up	no_TFs	no_TFs	GSMUA_Achr1G06760_001	probable xyloglucan endotransglucosylase/hydrolase protein 32	AT2G36870	ATXTH32	Encodes a xyloglucan endotransglycosylase/hydrolase. Protein sequence and phylogenetic analysis indicates that this enzyme resides in Group III-A of the XTH family, with high similarity to Tropaeolum majus (nasturtium) xyloglucanase 1 (TmNXG1). By sequence similarity to XTH31 (At3g44990) and in vivo analysis, likely to exhibit predominant xyloglucan endo-hydrolase activity (EC 3.2.1.151) with onl…
Ma01_g02100	2299.9	691.244	1495.57	-1.73402	0.271914	-6.37709	1.80484e-10	1.51703e-09	Down	no_TFs	no_TFs	GSMUA_Achr1G06780_001	glycerol-3-phosphate 2-O-acyltransferase 4-like	AT1G01610	ATGPAT4	bifunctional sn-glycerol-3-phosphate 2-O-acyltransferase/phosphatase. Involved in cutin assembly and is functionally redundant with GPAT8.
Ma01_g02150	360.543	1992.67	1176.61	2.4677	0.397286	6.21138	5.25198e-10	4.13366e-09	Up	no_TFs	no_TFs	GSMUA_Achr1G06830_001	probable ascorbate-specific transmembrane electron transporter 1	AT1G14730	null	Cytochrome b561/ferric reductase transmembrane protein family;(source:Araport11)
Ma01_g02200	85.9917	471.169	278.58	2.45498	0.669319	3.66787	0.000244578	0.00074926	Up	no_TFs	no_TFs	GSMUA_Achr1T06870_001	At1g20270	AT1G20270	null	2-oxoglutarate-dependent dioxygenase
Ma01_g02370	116.776	55.2406	86.0083	-1.07992	0.343286	-3.14582	0.00165621	0.00422231	Down	no_TFs	no_TFs	GSMUA_Achr1G07020_001	two-component response regulator ARR3-like	AT1G74890	ARR15	Encodes a nuclear response regulator that acts as a negative regulator in cytokinin-mediated signal transduction. Transcript accumulates in leaves and roots in response to cytokinin treatment.
Ma01_g02420	1147.77	117.28	632.528	-3.29017	0.363191	-9.05907	1.31571e-19	3.10573e-18	Down	no_TFs	no_TFs	GSMUA_Achr1G07090_001	uncharacterized LOC103979772	AT3G03170	null	hypothetical protein;(source:Araport11)
Ma01_g02450	953.642	2517.71	1735.68	1.40038	0.223712	6.25976	3.85572e-10	3.09441e-09	Up	no_TFs	no_TFs	GSMUA_Achr1G07120_001	protein argonaute 1A-like, transcript variant X2	AT1G69440	ZIP	Encodes ARGONAUTE7, a member of the ARGONAUTE family, characterised by the presence of PAZ and PIWI domains. Involved in the regulation of developmental timing. Required for the accumulation of TAS3 ta-siRNAs but not for accumulation of miR171, miR173, miR390 or mi391. Localized in mature rosette leaves and floral buds.
Ma01_g02520	2665.15	1205.27	1935.21	-1.14461	0.185044	-6.1856	6.18652e-10	4.81262e-09	Down	no_TFs	no_TFs	GSMUA_Achr1G07220_001	uncharacterized LOC103979674, transcript variant X2	AT5G19900	null	PRLI-interacting factor;(source:Araport11)
Ma01_g02560	1110.08	2863.41	1986.74	1.36732	0.344484	3.96918	7.21191e-05	0.000245798	Up	no_TFs	no_TFs	GSMUA_Achr1G07250_001	UPF0392 protein RCOM_0530710-like	AT1G27200	null	glycosyltransferase family protein (DUF23);(source:Araport11)
Ma01_g02630	344.561	5.03724	174.799	-6.09322	0.624446	-9.75779	1.70839e-22	5.23401e-21	Down	no_TFs	no_TFs	GSMUA_Achr1G07320_001	endochitinase-like	AT2G43600	null	Chitinase family protein;(source:Araport11)
Ma01_g02800	103.691	276.884	190.287	1.41744	0.286283	4.95118	7.37664e-07	3.58893e-06	Up	no_TFs	no_TFs	GSMUA_Achr1G07500_001	uncharacterized LOC103980769	AT2G16800	CGF2	Encodes a nuclear-encoded chloroplast protein that plays an important role in vegetative growth, female gametogenesis, and embryogenesis likely by mediating chloroplast integrity and development.
Ma01_g02850	818.172	1676.48	1247.33	1.03433	0.227785	4.54083	5.60344e-06	2.34362e-05	Up	MYB	MYB	GSMUA_Achr1T07550_001	Myb-related protein Zm38	AT2G16720	MYB7	Encodes a member of MYB3R- and R2R3- type MYB- encoding gene family that acts as a repressor of flavonol biosynthesis. AtMYB7 gene expression is induced by salt treatment.
Ma01_g03030	2971.56	760.039	1865.8	-1.96693	0.281426	-6.98916	2.7653e-12	2.95754e-11	Down	DBB	DBB	GSMUA_Achr1G07740_001	B-box zinc finger protein 20-like	AT4G39070	BZS1	Encodes BZS1, a brassinosteroids-regulated BZR1 target (BRBT) gene. BZS1 is a putative zinc finger transcription factor. Expression of BZS1 was increased under BR-deficient condition and repressed by BR. Transgenic Arabidopsis plants overexpressing BZS1 showed a hypersensitivity to the BR biosynthetic inhibitor brassinazole (BRZ). In contrast, transgenic plants expressing reduced level of BZS1 ha…
Ma01_g03160	109.212	277.284	193.248	1.34531	0.319486	4.21086	2.54398e-05	9.42158e-05	Up	no_TFs	no_TFs	NA	uncharacterized LOC103979223	AT4G00895	null	ATPase, F1 complex, OSCP/delta subunit protein;(source:Araport11)
Ma01_g03210	724.78	4539.16	2631.97	2.64732	0.408318	6.48346	8.96412e-11	7.85587e-10	Up	no_TFs	no_TFs	NA	uncharacterized LOC103979167	AT2G45760	BAL	encodes a protein that is similar to BONZAI1-binding protein BAP1.
Ma01_g03280	3416.19	7005.05	5210.62	1.03626	0.14871	6.96831	3.20782e-12	3.41126e-11	Up	no_TFs	no_TFs	GSMUA_Achr1G07950_001	BAG family molecular chaperone regulator 1-like	AT3G51780	ATBAG4	A member of Arabidopsis BAG (Bcl-2-associated athanogene) proteins, plant homologs of mammalian regulators of apoptosis. BD domain of ATBAG4 had highest similarity to human DB domain of BAG protein. Plant BAG proteins are multi-functional and remarkably similar to their animal counterparts, as they regulate apoptotic-like processes ranging from pathogen attack, to abiotic stress, to plant develop…
Ma01_g03290	479.227	3320.52	1899.87	2.79305	0.281498	9.92212	3.33609e-23	1.0983e-21	Up	no_TFs	no_TFs	GSMUA_Achr1G07960_001	UDP-galactose/UDP-glucose transporter 4, transcript variant X1	AT1G12600	null	UDP-N-acetylglucosamine (UAA) transporter family;(source:Araport11)
Ma01_g03520	543.273	119.931	331.602	-2.17992	0.262888	-8.29219	1.1118e-16	1.99902e-15	Down	no_TFs	no_TFs	GSMUA_Achr1G08220_001	protein LOW PSII ACCUMULATION 2, chloroplastic	AT5G51545	LPA2	Encodes LPA2 (low psii accumulation2), an intrinsic thylakoid membrane protein required for efficient assembly of Photosystem II.
Ma01_g03600	1698.08	3461.79	2579.93	1.02788	0.167306	6.1437	8.06215e-10	6.18691e-09	Up	no_TFs	no_TFs	GSMUA_Achr1G08300_001	uncharacterized LOC103978777, transcript variant X1	AT1G78130	UNE2	Major facilitator superfamily protein;(source:Araport11)
Ma01_g03640	79.1993	1326.79	702.995	4.06844	0.664821	6.1196	9.3811e-10	7.12162e-09	Up	no_TFs	no_TFs	GSMUA_Achr1G08350_001	F-box protein SKIP23-like	AT1G69090	ATFDB6	F-box protein (DUF295);(source:Araport11)
Ma01_g03660	56.614	22.8949	39.7545	-1.303	0.428368	-3.04177	0.00235193	0.00577954	Down	no_TFs	no_TFs	GSMUA_Achr1G08370_001	copper transporter 6-like	AT2G26975	COPT6	Plasma membrane Cu transporter.
Ma01_g03670	160.875	454.097	307.486	1.49733	0.488193	3.06709	0.00216156	0.00536174	Up	no_TFs	no_TFs	GSMUA_Achr1T08380_001	organic cation transporter-related, putative	AT1G73220	2024-10-01	Encodes Organic Cation Transporter 1 (OCT1), likely to be involved in polyamine transport.
Ma01_g03780	4881.03	1428.99	3155.01	-1.77206	0.303025	-5.84788	4.97871e-09	3.38311e-08	Down	no_TFs	no_TFs	GSMUA_Achr1G08490_001	GDSL esterase/lipase At5g55050-like	AT1G53940	GLIP2	Encodes a lipase, has in vitro lipase activity with p-nitrophenyl acetate and p-nitrophenyl butyrate, gene expression induced by hormones, negatively regulates auxin signaling, involved in disease resistance
Ma01_g03800	181.662	50.002	115.832	-1.86087	0.514066	-3.6199	0.000294719	0.000886344	Down	no_TFs	no_TFs	GSMUA_Achr1G08500_001	probable xyloglucan endotransglucosylase/hydrolase protein 8	AT1G11545	XTH8	xyloglucan endotransglucosylase/hydrolase 8;(source:Araport11)
Ma01_g03820	49.7794	174.423	112.101	1.80755	0.360451	5.0147	5.31173e-07	2.64745e-06	Up	no_TFs	no_TFs	GSMUA_Achr1T08530_001	Peroxidase 56	AT5G15180	PRX56	Peroxidase superfamily protein;(source:Araport11)
Ma01_g03830	36.9898	101.833	69.4114	1.46286	0.348611	4.19625	2.71373e-05	9.99538e-05	Up	no_TFs	no_TFs	GSMUA_Achr1T08540_001	Putative Peroxidase 57	AT1G34510	null	Peroxidase superfamily protein;(source:Araport11)
Ma01_g03890	26.883	97.8229	62.3529	1.86355	0.460055	4.05071	5.10623e-05	0.000178865	Up	no_TFs	no_TFs	GSMUA_Achr1G08610_001	uncharacterized LOC103978530	AT1G61667	null	serine protease, putative (Protein of unknown function, DUF538);(source:Araport11)
Ma01_g03960	21.6245	466.853	244.239	4.43332	0.335674	13.2072	7.96853e-40	8.74094e-38	Up	no_TFs	no_TFs	GSMUA_Achr1T08690_001	Truncated NBS-LRR disease resistance protein (Fragment)	AT4G19060	null	P-loop containing nucleoside triphosphate hydrolases superfamily protein;(source:Araport11)
Ma01_g03970	173.968	767.03	470.499	2.14429	0.182598	11.7432	7.64999e-32	4.99296e-30	Up	no_TFs	no_TFs	GSMUA_Achr1T08700_001	NB-ARC/LRR disease resistance protein, putative, expressed	AT4G19050	null	NB-ARC domain-containing disease resistance protein;(source:Araport11)
Ma01_g03980	4765.45	15582.6	10174	1.70937	0.248195	6.8872	5.69027e-12	5.86019e-11	Up	no_TFs	no_TFs	GSMUA_Achr1G08710_001	uncharacterized LOC103978475	AT4G19080	null	hypothetical protein (DUF594);(source:Araport11)
Ma01_g03990	129.492	1824.23	976.862	3.81828	0.241028	15.8416	1.60584e-56	5.44462e-54	Up	no_TFs	no_TFs	GSMUA_Achr1T08716_001	NBS-LRR class resistance protein (Fragment)	AT4G19060	null	P-loop containing nucleoside triphosphate hydrolases superfamily protein;(source:Araport11)
Ma01_g04000	18.8411	167.775	93.3082	3.16897	0.391814	8.08795	6.0679e-16	1.00837e-14	Up	no_TFs	no_TFs	GSMUA_Achr1T08720_001	Putative expressed protein	AT4G19090	null	transmembrane protein, putative (DUF594);(source:Araport11)
Ma01_g04010	158.818	608.326	383.572	1.93862	0.394764	4.91083	9.06904e-07	4.34352e-06	Up	no_TFs	no_TFs	GSMUA_Achr1G08730_001	cyclic nucleotide-gated ion channel 4-like	AT5G54250	ATCNGC4	member of Cyclic nucleotide gated channel family, downstream component of the signaling pathways leading to HR resistance. mutant plants exhibit gene-for-gene disease resistance against avirulent Pseudomonas syringae despite the near-complete absence of the hypersensitive response (HR). Salicylic acid accumulation in dnd2 mutants is completely PAD4-independent.
Ma01_g04220	206.82	33.5292	120.174	-2.62471	0.690617	-3.80053	0.000144384	0.000463247	Down	NAC	NAC	GSMUA_Achr1T08860_001	no apical meristem protein, putative, expressed	AT1G61110	NAC025	NAC transcription regulator. Regulates endosperm cell expansion during germination.
Ma01_g04250	113.317	292.199	202.758	1.368	0.246846	5.54191	2.99188e-08	1.81143e-07	Up	no_TFs	no_TFs	GSMUA_Achr1G08890_001	photosystem II repair protein PSB27-H1, chloroplastic-like	AT1G03600	PSB27	PSB27 is a chloroplast lumen localized protein that is involved in adaptation to changes in light intensity.
Ma01_g04310	565.361	1154.64	859.999	1.03123	0.27369	3.76789	0.000164635	0.000522988	Up	no_TFs	no_TFs	GSMUA_Achr1G08950_001	caffeoylshikimate esterase-like	AT5G19290	MAGL16	alpha/beta-Hydrolases superfamily protein;(source:Araport11)
Ma01_g04340	512.558	2189.04	1350.8	2.09511	0.390228	5.36895	7.91956e-08	4.51827e-07	Up	C2C2	C2C2-GATA	GSMUA_Achr1G08980_001	GATA transcription factor 8-like	AT1G08000	GATA10	Encodes a member of the GATA factor family of zinc finger transcription factors.
Ma01_g04470	38.5547	111.865	75.2097	1.53558	0.44778	3.42933	0.00060508	0.00169639	Up	MYB	MYB	GSMUA_Achr1T09180_001	Myb-related protein Myb4	AT1G79180	AtMYB63	Member of the R2R3 factor gene family.
Ma01_g04660	91.5651	382.19	236.878	2.05892	0.269749	7.63272	2.29847e-14	3.15159e-13	Up	no_TFs	no_TFs	GSMUA_Achr1G10950_001	uncharacterized LOC103989752	AT1G04470	null	hypothetical protein (DUF810);(source:Araport11)
Ma01_g04690	6701.76	2303.95	4502.85	-1.5403	0.188079	-8.18965	2.61988e-16	4.52363e-15	Down	no_TFs	no_TFs	GSMUA_Achr1T10980_001	Putative Acid phosphatase 1	AT1G04040	null	HAD superfamily, subfamily IIIB acid phosphatase;(source:Araport11)
Ma01_g04760	1141.87	363.713	752.79	-1.65085	0.30142	-5.47692	4.32784e-08	2.55684e-07	Down	no_TFs	no_TFs	GSMUA_Achr1G11080_001	uncharacterized LOC103988868	AT2G27320	null	NEP-interacting protein, putative (DUF239);(source:Araport11)
Ma01_g04890	122.21	299.321	210.765	1.29109	0.486524	2.6537	0.0079615	0.0171395	Up	no_TFs	no_TFs	GSMUA_Achr1G11260_001	BTB/POZ domain-containing protein At1g03010-like	AT1G03010	null	Phototropic-responsive NPH3 family protein;(source:Araport11)
Ma01_g05050	5540.66	12845	9192.84	1.21319	0.159587	7.60207	2.91435e-14	3.94018e-13	Up	no_TFs	no_TFs	GSMUA_Achr1G11430_001	protein EARLY RESPONSIVE TO DEHYDRATION 15-like	AT2G41430	LSR1	Encodes hydrophilic protein lacking Cys residues that is expressed in response to drought stress, light stress and treatment with plant-growth-promoting rhizobacteria (Paenibacillus polymyxa), possibly revealing a connection between responses to biotic and abiotic stress. Also identified as a CTC Interacting Domain (CID) protein in a yeast two hybrid screen using the PAB2 protein as bait. Contain…
Ma01_g05130	146.433	42.6707	94.5517	-1.78056	0.291265	-6.11318	9.76632e-10	7.39041e-09	Down	no_TFs	no_TFs	GSMUA_Achr1G11520_001	transcription factor HBP-1b(c1)-like	AT3G14880	null	transcription factor-like protein;(source:Araport11)
Ma01_g05450	289.263	127.492	208.378	-1.18106	0.380369	-3.10503	0.00190261	0.00478946	Down	no_TFs	no_TFs	GSMUA_Achr1G11880_001	oleosin 1-like	AT1G48990	null	Oleosin family protein;(source:Araport11)
Ma01_g05460	1003.82	499.772	751.796	-1.00546	0.161778	-6.21506	5.13036e-10	4.05015e-09	Down	no_TFs	no_TFs	GSMUA_Achr1G11890_001	EKC/KEOPS complex subunit TPRKB, transcript variant X1	AT4G34412	null	EKC/KEOPS complex subunit tprkb-like protein;(source:Araport11)
Ma01_g05470	32318.9	1759.9	17039.4	-4.19871	0.248998	-16.8624	8.50174e-64	4.62406e-61	Down	no_TFs	no_TFs	GSMUA_Achr1G11900_001	calcium permeable stress-gated cation channel 1-like, transcript variant X1	AT1G11960	OSCA1.3	Calcium channel that is phosphorylated by BIK1 in the presence of PAMPS and required for stomatal immunity.
Ma01_g05510	106.364	46.3269	76.3454	-1.2048	0.363882	-3.31096	0.000929761	0.00249622	Down	no_TFs	no_TFs	GSMUA_Achr1G11940_001	ras-related protein Rab11B-like	AT1G28550	AtRABA1i	RAB GTPase homolog A1I;(source:Araport11)
Ma01_g05520	346.602	1222.84	784.719	1.81729	0.19329	9.40191	5.35794e-21	1.45104e-19	Up	no_TFs	no_TFs	GSMUA_Achr1G11950_001	GDSL esterase/lipase At4g10955-like, transcript variant X2	AT2G05260	null	alpha/beta-Hydrolases superfamily protein;(source:Araport11)
Ma01_g05590	358.198	87.2385	222.718	-2.03842	0.415429	-4.90678	9.25815e-07	4.42112e-06	Down	no_TFs	no_TFs	GSMUA_Achr1G12010_001	LRR receptor-like serine/threonine-protein kinase GSO1	AT1G65380	CLV2	Receptor-like protein containing leucine-rich repeats. Regulates both meristem and organ development in Arabidopsis.
Ma01_g05700	1596.08	5097.69	3346.88	1.67537	0.314727	5.32325	1.01929e-07	5.70433e-07	Up	no_TFs	no_TFs	GSMUA_Achr1G12110_001	probable glycosyltransferase At5g03795	AT4G32790	null	Exostosin family protein;(source:Araport11)
Ma01_g05780	433.291	155.467	294.379	-1.47953	0.462275	-3.20055	0.00137166	0.00355468	Down	no_TFs	no_TFs	GSMUA_Achr1G12200_001	delta(7)-sterol-C5(6)-desaturase-like	AT3G02590	null	Fatty acid hydroxylase superfamily protein;(source:Araport11)
Ma01_g05830	1316.89	6446.51	3881.7	2.29169	0.371109	6.17527	6.60524e-10	5.12004e-09	Up	no_TFs	no_TFs	NA	uncharacterized LOC103987768	AT1G58120	null	hypothetical protein;(source:Araport11)
Ma01_g06000	387.899	123.292	255.596	-1.6528	0.448889	-3.68199	0.000231419	0.000712712	Down	no_TFs	no_TFs	GSMUA_Achr1G12410_001	uncharacterized LOC103987662	AT2G04500	null	Cysteine/Histidine-rich C1 domain family protein;(source:Araport11)
Ma01_g06030	157.013	1283.92	720.468	3.03293	0.565841	5.36004	8.32054e-08	4.72947e-07	Up	no_TFs	no_TFs	GSMUA_Achr1G12430_001	solute carrier family 25 member 44-like, transcript variant X1	AT1G72820	null	Mitochondrial substrate carrier family protein;(source:Araport11)
Ma01_g06210	722.42	306.433	514.427	-1.23645	0.201193	-6.14559	7.96678e-10	6.11911e-09	Down	no_TFs	no_TFs	GSMUA_Achr1G12600_001	pentatricopeptide repeat-containing protein At4g26680, mitochondrial	AT2G15980	null	Tetratricopeptide repeat (TPR)-like superfamily protein;(source:Araport11)
Ma01_g06230	80.7449	330.677	205.711	2.03453	0.502137	4.05175	5.08367e-05	0.000178099	Up	no_TFs	no_TFs	NA	uncharacterized LOC103987503	AT1G12060	BAG5	A member of Arabidopsis BAG (Bcl-2-associated athanogene) proteins, plant homologs of mammalian regulators of apoptosis. Plant BAG proteins are multi-functional and remarkably similar to their animal counterparts, as they regulate apoptotic-like processes ranging from pathogen attack, to abiotic stress, to plant development.
Ma01_g06320	93.7446	236.226	164.985	1.33029	0.498449	2.66886	0.00761099	0.016461	Up	no_TFs	no_TFs	GSMUA_Achr1G12700_001	uncharacterized LOC103987431	AT2G18162	NA	NA
Ma01_g06440	65.5186	192.793	129.156	1.55718	0.251142	6.20039	5.63242e-10	4.41711e-09	Up	no_TFs	no_TFs	GSMUA_Achr1G12840_001	heavy metal-associated isoprenylated plant protein 26-like, transcript variant X3	AT1G22990	ATHMP04	Heavy metal transport/detoxification superfamily protein;(source:Araport11)
Ma01_g06630	104.052	423.201	263.627	2.0264	0.498716	4.06323	4.83986e-05	0.000170289	Up	no_TFs	no_TFs	NA	uncharacterized LOC103989520	AT5G12340	null	PADRE protein up-regulated after infection by S. sclerotiorum.
Ma01_g06730	3600.52	422.088	2011.31	-3.09233	0.200761	-15.403	1.5615e-53	4.24647e-51	Down	no_TFs	no_TFs	GSMUA_Achr1G13190_001	long chain acyl-CoA synthetase 9, chloroplastic-like	AT1G77590	LACS9	Encodes major plastidic long chain acyl-CoA synthetase with a slight substrate preference of oleic acid over any of the other fatty acids.
Ma01_g06750	90.9472	413.494	252.22	2.18525	0.434935	5.02432	5.05227e-07	2.5273e-06	Up	no_TFs	no_TFs	GSMUA_Achr1G13220_001	U-box domain-containing protein 26-like	AT1G49780	PUB26	PUB25 and PUB26 are closely related paralogs that encode functional E3 ligases. They function in immune response pathway by targeting BIK1 for degradation.
Ma01_g06790	435.604	1093.98	764.793	1.32896	0.162843	8.16101	3.32247e-16	5.66186e-15	Up	no_TFs	no_TFs	GSMUA_Achr1G13250_001	protein FAM135B-like, transcript variant X2	AT1G09980	null	Putative serine esterase family protein;(source:Araport11)
Ma01_g06880	489.87	236.44	363.155	-1.05185	0.302291	-3.4796	0.000502167	0.00143421	Down	no_TFs	no_TFs	GSMUA_Achr1G13380_001	uncharacterized LOC103986895	AT1G10790	null	hydroxyproline-rich glycoprotein family protein;(source:Araport11)
Ma01_g06950	185.65	492.699	339.174	1.40829	0.191625	7.34921	1.99383e-13	2.45417e-12	Up	no_TFs	no_TFs	GSMUA_Achr1G13440_001	probable inactive leucine-rich repeat receptor-like protein kinase At1g66830	AT1G67510	null	Leucine-rich repeat protein kinase family protein;(source:Araport11)
Ma01_g06980	120.225	699.793	410.009	2.53976	0.208572	12.1769	4.12712e-34	3.13217e-32	Up	no_TFs	no_TFs	GSMUA_Achr1G13470_001	4-coumarate--CoA ligase-like 7, transcript variant X1	AT1G20480	null	AMP-dependent synthetase and ligase family protein;(source:Araport11)
Ma01_g07100	82.5047	7.25359	44.8791	-3.5245	0.590463	-5.96904	2.38658e-09	1.70562e-08	Down	no_TFs	no_TFs	GSMUA_Achr1G13580_001	uncharacterized LOC103986654, transcript variant X1	AT1G13820	null	alpha/beta-Hydrolases superfamily protein;(source:Araport11)
Ma01_g07130	138.945	477.862	308.403	1.77978	0.223337	7.96902	1.59941e-15	2.52606e-14	Up	no_TFs	no_TFs	GSMUA_Achr1G13620_001	uncharacterized LOC103986624	AT1G64385	null	transmembrane protein;(source:Araport11)
Ma01_g07150	145.89	348.312	247.101	1.25734	0.232147	5.41615	6.08967e-08	3.52278e-07	Up	no_TFs	no_TFs	GSMUA_Achr1G13630_001	anthocyanidin 5,3-O-glucosyltransferase-like	AT1G07240	UGT71C5	Encodes a UDP-glucosyltransferase that plays a role in abscisic acid (ABA) glucosylation from ABA to ABA-glucose ester and regulates ABA homeostasis, thereby influencing the ABA signal network.
Ma01_g07180	4.66961	56.632	30.6508	3.61168	0.642612	5.62032	1.90608e-08	1.18538e-07	Up	no_TFs	no_TFs	GSMUA_Achr1G13650_001	late embryogenesis abundant protein Lea14-A-like	AT1G01470	LEA14	Encodes late-embryogenesis abundant protein whose mRNA levels are induced in response to wounding and light stress. Might be involved in protection against desiccation.
Ma01_g07220	110.042	598.462	354.252	2.44721	0.199948	12.2392	1.9185e-34	1.48184e-32	Up	no_TFs	no_TFs	GSMUA_Achr1G13690_001	protein SPA1-RELATED 4-like, transcript variant X1	AT1G53090	SPA4	Encodes a member of the SPA (suppressor of phyA-105) protein family (SPA1-SPA4). SPA proteins contain an N-terminal serine/threonine kinase-like motif followed by a coiled-coil structure and a C-terminal WD-repeat domain. SPA proteins function redundantly in suppressing photomorphogenesis in dark- and light-grown seedlings. SPA4 (and SPA3) predominantly regulates elongation growth in adult plants.
Ma01_g07280	497.304	1019.85	758.578	1.0345	0.157176	6.58178	4.64856e-11	4.24187e-10	Up	no_TFs	no_TFs	GSMUA_Achr1G13770_001	E3 ubiquitin-protein ligase SINAT5-like, transcript variant X1	AT1G66650	null	Protein with RING/U-box and TRAF-like domain;(source:Araport11)
Ma01_g07300	69.7714	213.746	141.759	1.61721	0.324236	4.98775	6.10859e-07	3.0107e-06	Up	no_TFs	no_TFs	GSMUA_Achr1G13790_001	calcineurin B-like protein 4	AT1G64480	CBL8	calcineurin B-like protein 8, member of plant-specific family of calcium sensor proteins containing 3 EF-hand motifs
Ma01_g07540	745.612	325.509	535.56	-1.19559	0.173075	-6.90791	4.91857e-12	5.09965e-11	Down	no_TFs	no_TFs	GSMUA_Achr1T14020_001	Putative disease resistance protein RGA4	AT3G44480	cog1	Encodes a TIR-NB-LRR R-protein RPP1 that confers resistance to Peronospora parasitica (downy mildew).
Ma01_g07650	89.2344	1092.46	590.85	3.61474	0.328433	11.006	3.57439e-28	1.77272e-26	Up	no_TFs	no_TFs	GSMUA_Achr1G14130_001	uncharacterized LOC103986133, transcript variant X2	AT2G25690	null	DUF581 family protein, putative (DUF581);(source:Araport11)
Ma01_g07690	2212.05	542.95	1377.5	-2.02609	0.161964	-12.5095	6.62196e-36	5.68682e-34	Down	no_TFs	no_TFs	GSMUA_Achr1G14170_001	minor allergen Alt a 7-like, transcript variant X1	AT4G36750	null	Quinone reductase family protein;(source:Araport11)
Ma01_g07740	318.37	1049.81	684.088	1.72112	0.434438	3.96173	7.44089e-05	0.00025281	Up	no_TFs	no_TFs	GSMUA_Achr1G14230_001	leishmanolysin-like peptidase	AT5G42620	null	metalloendopeptidase / zinc ion binding protein;(source:Araport11)
Ma01_g07780	607.522	206.29	406.906	-1.55706	0.267866	-5.81283	6.1426e-09	4.11931e-08	Down	no_TFs	no_TFs	GSMUA_Achr1G14250_001	probably inactive leucine-rich repeat receptor-like protein kinase IMK2, transcript variant X3	AT3G49750	RLP44	receptor like protein 44;(source:Araport11)
Ma01_g07800	101.834	2172.98	1137.41	4.41866	0.508666	8.68676	3.72923e-18	7.77627e-17	Up	no_TFs	no_TFs	GSMUA_Achr1T14280_001	1-aminocyclopropane-1-carboxylate synthase CMA101	AT2G22810	ACS4	key regulatory enzyme in the biosynthesis of the plant hormone ethylene. ACS4 is specifically induced by indoleacetic acid (IAA).
Ma01_g07830	59.7217	24.0316	41.8766	-1.31463	0.331535	-3.9653	7.33044e-05	0.000249382	Down	no_TFs	no_TFs	GSMUA_Achr1G14310_001	uncharacterized LOC103985916	AT1G50020	null	tubulin alpha-6 chain;(source:Araport11)
Ma01_g07890	2924.17	9491.28	6207.72	1.69868	0.297434	5.71112	1.12237e-08	7.23984e-08	Up	bHLH	bHLH	GSMUA_Achr1G14370_001	transcription factor bHLH13-like, transcript variant X1	AT2G46510	ATAIB	Encodes a nuclear localized BLH domain containing transcriptional activator involved in response to ABA. Overexpression confers enhanced ABA responsiveness while loss of function mutants are ABA sensitive.bHLH17 interacts with JAZ proteins, and functions redundantly with bHLH3, bHLH13 and bHLH14 to negatively regulate jasmonate responses.
Ma01_g07910	4086.01	1577.06	2831.53	-1.37362	0.144168	-9.52792	1.60472e-21	4.54388e-20	Down	no_TFs	no_TFs	GSMUA_Achr1T14390_001	Putative Protein EARLY FLOWERING 3	AT2G25930	PYK20	Encodes a nuclear protein that is expressed rhythmically and interacts with phytochrome B to control plant development and flowering through a signal transduction pathway. Required component of the core circadian clock regardless of light conditions.
Ma01_g08040	327.501	50.8566	189.179	-2.6855	0.427783	-6.27771	3.43585e-10	2.77622e-09	Down	no_TFs	no_TFs	GSMUA_Achr1G14520_001	uncharacterized LOC103985740	AT3G16250	NDF4	encodes a novel subunit of the chloroplast NAD(P)H dehydrogenase complex, involved in cyclic electron flow around photosystem I to produce ATP. Contains a 4Fe-4S cluster.
Ma01_g08070	469.382	64.5646	266.973	-2.86181	0.481324	-5.94571	2.75255e-09	1.94956e-08	Down	no_TFs	no_TFs	GSMUA_Achr1G14570_001	uncharacterized LOC103985700	AT1G80240	DGR1	DUF642 gene
Ma01_g08170	305.383	151.453	228.418	-1.00997	0.200693	-5.03244	4.84289e-07	2.42954e-06	Down	no_TFs	no_TFs	GSMUA_Achr1G14680_001	protein unc-45 homolog A	AT1G56090	null	Tetratricopeptide repeat (TPR)-like superfamily protein;(source:Araport11)
Ma01_g08270	28.3302	70.861	49.5956	1.32433	0.32626	4.05912	4.92578e-05	0.000173009	Up	C2C2	C2C2-GATA	GSMUA_Achr1G14780_001	GATA transcription factor 16-like	AT3G06740	GATA15	Encodes a member of the GATA factor family of zinc finger transcription factors.
Ma01_g08630	169.836	61.9026	115.869	-1.45584	0.292078	-4.98442	6.21475e-07	3.05956e-06	Down	no_TFs	no_TFs	GSMUA_Achr1G15200_001	uncharacterized LOC103985179	AT3G19990	null	E3 ubiquitin-protein ligase;(source:Araport11)
Ma01_g08710	104.584	35.1887	69.8864	-1.57531	0.486717	-3.23661	0.00120959	0.00317278	Down	no_TFs	no_TFs	GSMUA_Achr1G15290_001	SKP1-like protein 20, transcript variant X2	AT2G45950	ASK20	SKP1-like 20;(source:Araport11)
Ma01_g08720	221.665	884.27	552.967	1.99745	0.311089	6.42084	1.35524e-10	1.15928e-09	Up	no_TFs	no_TFs	GSMUA_Achr1G15300_001	two pore potassium channel a	AT1G02510	ATKCO4	Encodes AtTPK4, a member of the Arabidopsis thaliana K+ channel family of AtTPK/KCO proteins. AtTPK4 is targeted to the plasma membrane. In contrast other members of the AtTPK proteins are located in tonoplast. AtTPK4 forms a voltage-independent K+ channel that is blocked by extracellular calcium ions. May form homomeric ion channels in vivo.
Ma01_g08840	122.59	396.619	259.605	1.69334	0.298138	5.67971	1.34921e-08	8.61427e-08	Up	no_TFs	no_TFs	GSMUA_Achr1G15440_001	WEB family protein At3g02930, chloroplastic-like, transcript variant X3	AT1G65010	null	Encodes a microtubule-associated protein. Putative role in flower development. Comparison of SALK 061426C to Columbia wild type in normal lighting and under low light of 33 micromoles per meter-squared per second resulted in a trend toward earlier bolting in the mutant under low light (P=0.055) (Ann Stapleton and Patrick Pridgen, 2009, personal communication).
Ma01_g08860	319.639	95.4859	207.562	-1.74526	0.219858	-7.93814	2.05239e-15	3.19892e-14	Down	no_TFs	no_TFs	GSMUA_Achr1G15480_001	probable gluconokinase	AT2G16790	null	P-loop containing nucleoside triphosphate hydrolases superfamily protein;(source:Araport11)
Ma01_g08870	3161.59	1323.69	2242.64	-1.25582	0.19348	-6.4907	8.5441e-11	7.52821e-10	Down	no_TFs	no_TFs	GSMUA_Achr1G15490_001	uncharacterized membrane protein At1g75140-like, transcript variant X1	AT1G75140	null	membrane protein;(source:Araport11)
Ma01_g09040	75.6897	175.449	125.57	1.21551	0.322879	3.7646	0.000166813	0.000529354	Up	no_TFs	no_TFs	GSMUA_Achr1G15690_001	putative clathrin assembly protein At5g57200	AT4G40080	PICALM10A	ENTH/ANTH/VHS superfamily protein;(source:Araport11)
Ma01_g09210	44.303	93.6773	68.9901	1.08162	0.364234	2.96957	0.00298213	0.00715639	Up	no_TFs	no_TFs	GSMUA_Achr1G15900_001	ATP synthase subunit epsilon, mitochondrial-like, transcript variant X2	AT1G51650	null	ATP synthase epsilon chain;(source:Araport11)
Ma01_g09300	120.088	33.7882	76.9384	-1.83015	0.292004	-6.26755	3.6677e-10	2.94987e-09	Down	no_TFs	no_TFs	GSMUA_Achr1G15990_001	tetratricopeptide repeat protein 7A-like	AT1G27460	NPGR1	encodes a calmodulin-binding protein that is expressed in pollen, suspension culture cells, flowers, and fruits. The mRNA is cell-to-cell mobile.
Ma01_g09350	972.941	287.617	630.279	-1.75859	0.254285	-6.91583	4.65126e-12	4.84172e-11	Down	no_TFs	no_TFs	GSMUA_Achr1G16040_001	uncharacterized LOC103984401, transcript variant X1	AT3G26600	ARO4	Armadillo repeat protein. One of a family of four in Arabidopsis. Expressed in vegetative tissues, anthers and ovules.
Ma01_g09560	434.116	105.687	269.901	-2.03885	0.198841	-10.2537	1.13942e-24	4.33628e-23	Down	HSF	HSF	GSMUA_Achr1T16240_001	Putative Heat stress transcription factor B-2b	AT4G11660	AT-HSFB2B	member of Heat Stress Transcription Factor (Hsf) family
Ma01_g09840	52.0701	14.724	33.397	-1.81654	0.513521	-3.53743	0.000404045	0.00118083	Down	no_TFs	no_TFs	GSMUA_Achr1G16540_001	ras-related protein RGP1-like	AT1G01200	ATRABA3	RAB GTPase homolog A3;(source:Araport11)
Ma01_g10280	78.7948	13.978	46.3864	-2.48585	0.45944	-5.41061	6.28104e-08	3.62946e-07	Down	no_TFs	no_TFs	GSMUA_Achr1G17010_001	momilactone A synthase-like	AT1G52340	ATSDR1	Encodes a cytosolic short-chain dehydrogenase/reductase involved in the conversion of xanthoxin to ABA-aldehyde during ABA biosynthesis. Mutants are insensitive to sucrose and glucose.
Ma01_g10430	110.151	617.445	363.798	2.48807	0.426138	5.83865	5.26258e-09	3.55933e-08	Up	no_TFs	no_TFs	GSMUA_Achr1G17140_001	E3 ubiquitin-protein ligase RHA2A-like	AT1G15100	RHA2A	Encodes a putative RING-H2 finger protein RHA2a.
Ma01_g10450	195.981	927.671	561.826	2.24358	0.29235	7.67428	1.66352e-14	2.32617e-13	Up	WRKY	WRKY	GSMUA_Achr1G17160_001	probable WRKY transcription factor 3	AT2G37260	TTG2	Encodes a protein similar to WRKY transcription factors that is expressed in the seed integument and endosperm. Mutants are defective in proanthocyanidin synthesis and seed mucilate deposition. Seeds are yellow colored. Seed size is also affected; seeds are reduced in size but only when the mutant allele is transmitted through the female parent.Loss of function alleles are associated with a reduc…
Ma01_g10540	497.402	1024.01	760.704	1.04159	0.101659	10.246	1.23339e-24	4.65995e-23	Up	no_TFs	no_TFs	GSMUA_Achr1G17250_001	UPF0503 protein At3g09070, chloroplastic-like, transcript variant X2	AT2G38070	OPL2	OPL2 is a homolog of OPS and also shares overlapping expression and functions. opl2/ops double mutants have more severe delay in protophloem development and additionally defects in metaphloem sieve tube development. OPL2 can functionally compensate for lack of OPS when its expression is driven by the OPS promoter.
Ma01_g10600	10842.5	4684.37	7763.44	-1.2108	0.171671	-7.05306	1.75025e-12	1.91748e-11	Down	no_TFs	no_TFs	GSMUA_Achr1G17320_001	oxysterol-binding protein-related protein 3A-like	AT3G09300	ORP3B	OSBP(oxysterol binding protein)-related protein 3B;(source:Araport11)
Ma01_g10620	157.027	55.0053	106.016	-1.51216	0.502993	-3.00632	0.00264428	0.00642658	Down	no_TFs	no_TFs	GSMUA_Achr1G17350_001	uncharacterized LOC103983249	AT3G55420	null	hypothetical protein;(source:Araport11)
Ma01_g10640	856.807	212.629	534.718	-2.00948	0.319272	-6.29394	3.09513e-10	2.52042e-09	Down	no_TFs	no_TFs	GSMUA_Achr1G17360_001	RING-H2 finger protein ATL57-like	AT2G27940	ATL57	RING/U-box superfamily protein;(source:Araport11)
Ma01_g10810	98904	241217	170060	1.28623	0.321076	4.006	6.17554e-05	0.00021281	Up	no_TFs	no_TFs	GSMUA_Achr1G17550_001	catalase isozyme A	AT1G20630	CAT1	Catalyzes the reduction of hydrogen peroxide using heme group as cofactor. Protects cells from toxicity by H2O2.
Ma01_g11150	5699.01	2744.58	4221.79	-1.05402	0.106855	-9.86409	5.95732e-23	1.91759e-21	Down	C3H	C3H	GSMUA_Achr1G17880_001	zinc finger CCCH domain-containing protein 32-like, transcript variant X1	AT2G02160	ATC3H17	Non- tandem CCCH zinc finger protein.
Ma01_g11270	1215.82	554.993	885.409	-1.13076	0.181122	-6.24308	4.29032e-10	3.42112e-09	Down	no_TFs	no_TFs	GSMUA_Achr1G18010_001	pentatricopeptide repeat-containing protein At2g01860	AT2G01860	CYK8	Tetratricopeptide repeat (TPR)-like superfamily protein;(source:Araport11)
Ma01_g11280	1171.56	2740.04	1955.8	1.22647	0.144979	8.45959	2.68309e-17	5.12792e-16	Up	no_TFs	no_TFs	GSMUA_Achr1G18020_001	probable serine/threonine-protein kinase NAK, transcript variant X2	AT1G76360	PBL31	Protein kinase superfamily protein;(source:Araport11)
Ma01_g11370	26.9516	100.633	63.7924	1.89261	0.467938	4.04457	5.24185e-05	0.000183247	Up	no_TFs	no_TFs	GSMUA_Achr1G18090_001	uncharacterized LOC103994734	AT2G17080	null	hypothetical protein (DUF241);(source:Araport11)
Ma01_g11410	176.406	902.052	539.229	2.35577	0.524551	4.49103	7.08796e-06	2.90894e-05	Up	no_TFs	no_TFs	GSMUA_Achr1G18130_001	uncharacterized LOC103994700	AT1G76240	null	DUF241 domain protein (DUF241);(source:Araport11)
Ma01_g11460	197.752	404.174	300.963	1.03229	0.189653	5.44305	5.23771e-08	3.05566e-07	Up	no_TFs	no_TFs	GSMUA_Achr1G18180_001	uncharacterized LOC103994667	AT3G27160	GHS1	GHS1 encodes plastid ribosomal protein S21 The mRNA is cell-to-cell mobile.
Ma01_g11470	149.77	73.6513	111.711	-1.02418	0.359492	-2.84897	0.00438616	0.0100898	Down	no_TFs	no_TFs	GSMUA_Achr1G18190_001	mediator of RNA polymerase II transcription subunit 11, transcript variant X4	AT3G01435	MED11	Expressed protein;(source:Araport11)
Ma01_g11510	6.45997	28.7453	17.6026	2.16456	0.647973	3.3405	0.000836276	0.00227116	Up	no_TFs	no_TFs	NA	uncharacterized LOC103995619	AT1G10000	null	Ribonuclease H-like superfamily protein;(source:Araport11)
Ma01_g11530	42.8837	172.059	107.471	1.99953	0.381814	5.23691	1.63287e-07	8.85529e-07	Up	no_TFs	no_TFs	GSMUA_Achr1G18240_001	apoptosis 1 inhibitor	AT1G62370	null	RING/U-box superfamily protein;(source:Araport11)
Ma01_g11540	93.7174	34.3454	64.0314	-1.45047	0.395577	-3.66673	0.00024567	0.000752429	Down	no_TFs	no_TFs	GSMUA_Achr1G18250_001	1-aminocyclopropane-1-carboxylate oxidase 1-like	AT1G05010	EFE	Encodes 1-aminocyclopropane-1-carboxylate oxidase
Ma01_g11590	47.928	15.217	31.5725	-1.65947	0.493223	-3.36454	0.000766721	0.00210062	Down	no_TFs	no_TFs	GSMUA_Achr1G18320_001	uncharacterized protein At5g50100, mitochondrial	AT5G50100	DCC1	Encodes a putative thioredoxin DCC1 involved in determining shoot regeneration capacity. It interacts directly with CARBONIC ANHYDRASE 2 (CA2), an essential subunit of respiratory chain NADH dehydrogenase complex (Complex I) and regulates Complex I activity via redox modification of CA2.
Ma01_g11610	199.513	16.6834	108.098	-3.58563	0.481411	-7.44818	9.46354e-14	1.21527e-12	Down	no_TFs	no_TFs	GSMUA_Achr1G18340_001	putative multidrug resistance protein, transcript variant X1	AT3G28345	MDR13	Encodes an ATP-binding cassette (ABC) transporter. Expressed in the vascular tissue of primary stem.
Ma01_g11720	412.833	996.642	704.737	1.27182	0.298716	4.25761	2.06622e-05	7.78956e-05	Up	no_TFs	no_TFs	GSMUA_Achr1G18440_001	beta-glucosidase-like SFR2, chloroplastic, transcript variant X2	AT3G06510	SFR2	Encodes a protein with beta-glucosidase and galactosyltransferase activity, mutants show increased sensitivity to freezing. Though it is classified as a family I glycosyl hydrolase, it has no hydrolase activity in vitro.
Ma01_g11820	171.21	17.1658	94.1877	-3.31776	0.398208	-8.33174	7.9663e-17	1.45846e-15	Down	no_TFs	no_TFs	GSMUA_Achr1G18550_001	thaumatin-like protein 1b	AT4G36000	null	Pathogenesis-related thaumatin superfamily protein;(source:Araport11)
Ma01_g11840	721.719	1709.33	1215.53	1.24433	0.32038	3.88392	0.000102785	0.000338601	Up	no_TFs	no_TFs	GSMUA_Achr1G18560_001	uncharacterized LOC103994308	AT3G26600	ARO4	Armadillo repeat protein. One of a family of four in Arabidopsis. Expressed in vegetative tissues, anthers and ovules.
Ma01_g11850	920.676	7887.09	4403.88	3.09911	0.354048	8.75336	2.07096e-18	4.42806e-17	Up	no_TFs	no_TFs	GSMUA_Achr1G18570_001	chaperone protein dnaJ 11, chloroplastic-like	AT2G17880	DJC24	Chaperone DnaJ-domain superfamily protein;(source:Araport11)
Ma01_g11880	21024.1	9139.14	15081.6	-1.20187	0.149584	-8.03474	9.37764e-16	1.52442e-14	Down	no_TFs	no_TFs	GSMUA_Achr1G18590_001	probable receptor-like protein kinase At5g47070, transcript variant X2	AT4G17660	PBL20	Protein kinase superfamily protein;(source:Araport11)
Ma01_g11960	4450.92	1971.76	3211.34	-1.17456	0.316588	-3.71005	0.000207221	0.000643885	Down	no_TFs	no_TFs	NA	EIN3-binding F-box protein 1-like	AT1G80630	null	RNI-like superfamily protein;(source:Araport11)
Ma01_g11970	21460.7	6989.01	14224.9	-1.61851	0.288717	-5.60586	2.07224e-08	1.28351e-07	Down	HB	HB-HD-ZIP	GSMUA_Achr1G18670_001	homeobox-leucine zipper protein HOX6-like	AT2G46680	ATHB-7	encodes a putative transcription factor that contains a homeodomain closely linked to a leucine zipper motif. Transcript is detected in all tissues examined. Is transcriptionally regulated in an ABA-dependent manner and may act in a signal transduction pathway which mediates a drought response.
Ma01_g12120	160.174	1114.86	637.519	2.80064	0.299587	9.34834	8.90308e-21	2.36452e-19	Up	TCP	TCP	GSMUA_Achr1T18875_001	TCP family transcription factor, putative, expressed	AT2G45680	TCP9	TCP family transcription factor;(source:Araport11)
Ma01_g12140	43.8908	117.155	80.5229	1.41728	0.367238	3.8593	0.000113711	0.000371685	Up	no_TFs	no_TFs	GSMUA_Achr1G18890_001	uncharacterized LOC103993984	AT4G22830	null	YCF49-like protein;(source:Araport11)
Ma01_g12150	25.6423	223.318	124.48	3.12679	0.311557	10.036	1.05871e-23	3.69021e-22	Up	no_TFs	no_TFs	GSMUA_Achr1G18900_001	histone H1	AT2G18050	HON3	encodes a structurally divergent linker histone whose gene expression is induced by dehydration and ABA. The mRNA is cell-to-cell mobile.
Ma01_g12210	111.245	228.557	169.901	1.04017	0.31708	3.28047	0.00103634	0.00275573	Up	no_TFs	no_TFs	NA	uncharacterized LOC103993920	AT5G26731	null	hypothetical protein;(source:Araport11)
Ma01_g12240	57.0377	16.5241	36.7809	-1.79043	0.426315	-4.19979	2.67157e-05	9.85402e-05	Down	no_TFs	no_TFs	GSMUA_Achr1G18970_001	flap endonuclease 1-A-like	AT1G01880	ATGEN1	Encodes one of two GEN1 homologs in Arabidopsis. It is a member of the class IV Rad2/XPG family of nucleases that processes Holliday junctions in a manner analogous to the HJ resolvases of phages, archaea, and bacteria.
Ma01_g12390	301.771	1297.59	799.68	2.10308	0.247278	8.50493	1.81711e-17	3.53234e-16	Up	bHLH	bHLH	GSMUA_Achr1G19120_001	transcription factor bHLH76-like, transcript variant X2	AT1G68920	BHLH49	basic helix-loop-helix (bHLH) DNA-binding superfamily protein;(source:Araport11)
Ma01_g12450	82.5766	15.5123	49.0444	-2.41539	0.432298	-5.58734	2.3057e-08	1.41936e-07	Down	no_TFs	no_TFs	GSMUA_Achr1G19200_001	phosphatidylinositol/phosphatidylcholine transfer protein SFH2-like, transcript variant X1	AT1G55840	null	Sec14p-like phosphatidylinositol transfer family protein;(source:Araport11)
Ma01_g12460	397.045	863.467	630.256	1.1209	0.144465	7.75894	8.56406e-15	1.24489e-13	Up	no_TFs	no_TFs	GSMUA_Achr1G19210_001	DNA-directed RNA polymerases I and III subunit rpac1-like	AT1G60620	RPAC43	RNA polymerase I subunit 43;(source:Araport11)
Ma01_g12510	871.337	430.017	650.677	-1.01969	0.191464	-5.32572	1.00553e-07	5.63094e-07	Down	no_TFs	no_TFs	GSMUA_Achr1G19260_001	heterogeneous nuclear ribonucleoprotein A3 homolog 1	AT3G13224	RBGD3	Belongs to a member of the RNA-binding glycine-rich (RBG) gene superfamily.
Ma01_g12570	534.874	266.806	400.84	-1.0039	0.182684	-5.49524	3.90168e-08	2.3203e-07	Down	no_TFs	no_TFs	GSMUA_Achr1T19330_001	SDA1, putative, expressed	AT1G13160	null	ARM repeat superfamily protein;(source:Araport11)
Ma01_g12580	249.912	95.608	172.76	-1.38602	0.186394	-7.43595	1.03817e-13	1.32991e-12	Down	no_TFs	no_TFs	GSMUA_Achr1T19340_001	Putative Protein SDA1 homolog	AT1G13160	null	ARM repeat superfamily protein;(source:Araport11)
Ma01_g12590	83.4564	34.1189	58.7877	-1.28967	0.323728	-3.98382	6.78164e-05	0.000232255	Down	no_TFs	no_TFs	GSMUA_Achr1T19350_001	Putative Protein SDA1 homolog	AT1G13160	null	ARM repeat superfamily protein;(source:Araport11)
Ma01_g12700	71.979	154.766	113.373	1.10297	0.436063	2.52938	0.0114265	0.0235652	Up	GRAS	GRAS	GSMUA_Achr1G19470_001	protein MONOCULM 1-like	AT1G55580	LAS	Encodes a member of the GRAS family of putative transcriptional regulators. It is involved in the initiation of axillary meristems during both the vegetative and reproductive growth phases and functions upstream of REV and AXR1 in the regulation of shoot branching.
Ma01_g12710	137.821	1425.38	781.602	3.37248	0.323535	10.4239	1.9297e-25	7.92117e-24	Up	no_TFs	no_TFs	GSMUA_Achr1G19480_001	protein ASPARTIC PROTEASE IN GUARD CELL 2-like	AT1G03230	SAP1	Eukaryotic aspartyl protease family protein;(source:Araport11)
Ma01_g12820	6993.33	3434.76	5214.05	-1.02575	0.195029	-5.25948	1.44467e-07	7.91021e-07	Down	no_TFs	no_TFs	GSMUA_Achr1G19590_001	zinc finger A20 and AN1 domain-containing stress-associated protein 8-like, transcript variant X2	AT1G51200	null	A20/AN1-like zinc finger family protein;(source:Araport11)
Ma01_g12840	426.693	164.628	295.66	-1.37417	0.182157	-7.54387	4.56242e-14	6.04319e-13	Down	no_TFs	no_TFs	GSMUA_Achr1G19620_001	ras-related protein RGP1-like	AT1G18200	RABA6b	Rab GTPase-like A1I protein;(source:Araport11)
Ma01_g13110	5800.29	12851.8	9326.05	1.14783	0.423885	2.70789	0.0067713	0.0148778	Up	no_TFs	no_TFs	GSMUA_Achr1G19850_001	putative DNA-binding protein ESCAROLA	AT4G12050	AHL26	Putative AT-hook DNA-binding family protein;(source:Araport11)
Ma01_g13260	88.9912	638.041	363.516	2.8385	0.338881	8.3761	5.47117e-17	1.01807e-15	Up	B3	B3-ARF	GSMUA_Achr1G20000_001	auxin response factor 11-like	AT1G19850	MP	Encodes a transcription factor (IAA24) mediating embryo axis formation and vascular development. Similar to AUXIN RESPONSIVE FACTOR 1 (ARF1) shown to bind to auxin responsive elements (AREs), and to the maize transcriptional activator VIVIPAROUS 1( VP1). In situ hybridization shows expression in provascular tissue of embryos, the emerging shoot primordia, then is restricted to provascular tissue,…
Ma01_g13420	260.377	103.235	181.806	-1.33552	0.361565	-3.69372	0.000220996	0.00068311	Down	no_TFs	no_TFs	GSMUA_Achr1G20150_001	E3 ubiquitin-protein ligase TRAIP-like, transcript variant X1	AT4G01270	null	RING/U-box superfamily protein;(source:Araport11)
Ma01_g13520	70.1268	237.305	153.716	1.75375	0.271539	6.45853	1.05723e-10	9.17893e-10	Up	no_TFs	no_TFs	GSMUA_Achr1G20240_001	protein NRT1/ PTR FAMILY 6.3-like	AT1G12110	NRT1.1	Encodes NRT1.1 (CHL1), a dual-affinity nitrate transporter. The protein is expressed in guard cells and function in stomatal opening. Mutants have less transpiration and are more tolerant to drought. Expressed in lateral roots. Involved in nitrate signaling which enables the plant root system to detect and exploit nitrate-rich soil patches. Comparing to the wild type, the mutant displays a strong…
Ma01_g13560	2035.01	4131.88	3083.44	1.02196	0.127145	8.03776	9.14921e-16	1.49193e-14	Up	no_TFs	no_TFs	GSMUA_Achr1G20280_001	vesicle-associated protein 1-1-like, transcript variant X2	AT1G51270	null	vesicle-associated protein 1-4;(source:Araport11)
Ma01_g13580	961.088	463.846	712.467	-1.05134	0.219109	-4.79824	1.60067e-06	7.37014e-06	Down	no_TFs	no_TFs	GSMUA_Achr1G20300_001	uncharacterized LOC103992780	AT5G32470	PALE1	The classical thiamin-requiring th2-1 mutation corresponds to At5g32470, encoding a HAD (haloacid dehalogenase) family phosphatase fused to a TenA (thiamin salvage) family protein. The HAD domain is a thiamin monophosphate-selective phosphatase, and the TenA domain has the expected thiamin salvage activity.
Ma01_g13630	276.05	136.896	206.473	-1.01377	0.283967	-3.57002	0.000356956	0.00105622	Down	no_TFs	no_TFs	GSMUA_Achr1G20360_001	probable (S)-tetrahydroprotoberberine N-methyltransferase 2	AT3G23530	null	Cyclopropane-fatty-acyl-phospholipid synthase;(source:Araport11)
Ma01_g13680	232.174	108.72	170.447	-1.09622	0.274088	-3.99954	6.34653e-05	0.00021827	Down	no_TFs	no_TFs	GSMUA_AchrUn_randomG23430_001	uncharacterized LOC103974927	AT3G23530	null	Cyclopropane-fatty-acyl-phospholipid synthase;(source:Araport11)
Ma01_g13760	72.9709	281.948	177.459	1.95511	0.404369	4.83498	1.33162e-06	6.20463e-06	Up	no_TFs	no_TFs	GSMUA_Achr1T20430_001	3-ketoacyl-CoA synthase 3	AT1G07720	KCS3	Encodes KCS3, a member of the 3-ketoacyl-CoA synthase family involved in the biosynthesis of VLCFA (very long chain fatty acids).
Ma01_g13780	873.021	415.909	644.465	-1.06991	0.215744	-4.95918	7.07921e-07	3.45592e-06	Down	no_TFs	no_TFs	GSMUA_Achr1G20450_001	putative F-box protein PP2-B12	AT1G09155	AtPP2-B15	phloem protein 2-B15;(source:Araport11)
Ma01_g13790	49.3695	218.391	133.88	2.14569	0.370176	5.79639	6.77577e-09	4.50918e-08	Up	no_TFs	no_TFs	GSMUA_Achr1G20460_001	uncharacterized LOC103992650	AT5G09620	null	Octicosapeptide/Phox/Bem1p family protein;(source:Araport11)
Ma01_g13800	607.453	1689.97	1148.71	1.47626	0.392359	3.76253	0.0001682	0.000533172	Up	no_TFs	no_TFs	GSMUA_Achr1G20470_001	phosphate transporter PHO1-2-like	AT1G68740	null	Encodes PHO1;H1, a member of the PHO1 family. Involved in inorganic phosphate (Pi) transport and homeostasis. Complements pho1 mutation. Its expression is responsive to both phosphate (Pi) and phosphite (Phi) in shoots.
Ma01_g13810	153.174	63.9653	108.57	-1.26302	0.432428	-2.92077	0.00349164	0.00823081	Down	no_TFs	no_TFs	GSMUA_Achr1G20480_001	uncharacterized LOC103992634	AT4G14310	null	Transducin/WD40 repeat-like superfamily protein;(source:Araport11)
Ma01_g13890	211.012	440.187	325.599	1.0592	0.231381	4.57773	4.70058e-06	1.99568e-05	Up	C2C2	C2C2-Dof	GSMUA_Achr1G20550_001	dof zinc finger protein DOF1.7-like	AT4G21030	ATDOF4.2	Encodes a nuclear protein that can bind DNA in a sequence specific manner and is involved in seed coat development and shoot branching. It has been shown to activate transcription of a target gene, AtEXPA9.
Ma01_g13950	1276.94	547.774	912.357	-1.22099	0.279122	-4.37441	1.21761e-05	4.7915e-05	Down	no_TFs	no_TFs	GSMUA_Achr1G20600_001	probable glycosyltransferase At5g03795	AT4G32790	null	Exostosin family protein;(source:Araport11)
Ma01_g14000	30.8366	159.994	95.4151	2.37943	0.482118	4.93538	7.99967e-07	3.86683e-06	Up	no_TFs	no_TFs	GSMUA_Achr1G20650_001	phosphate transporter PHO1 homolog 1	AT1G68740	null	Encodes PHO1;H1, a member of the PHO1 family. Involved in inorganic phosphate (Pi) transport and homeostasis. Complements pho1 mutation. Its expression is responsive to both phosphate (Pi) and phosphite (Phi) in shoots.
Ma01_g14040	2660.81	593.07	1626.94	-2.16561	0.230236	-9.40605	5.15152e-21	1.39803e-19	Down	no_TFs	no_TFs	GSMUA_Achr1G20720_001	phosphoenolpyruvate carboxylase 4, transcript variant X2	AT1G68750	PPC4	Encodes one of four Arabidopsis phosphoenolpyruvate (PEP) carboxylase proteins. But, it is more similar to bacterial PEP carboxylase than plant PEP carboxylase. Efforts to express this enzyme and to demonstrate its enzymatic activity in E.coli failed.
Ma01_g14090	2163.76	5741.54	3952.65	1.40766	0.186689	7.54014	4.69476e-14	6.20588e-13	Up	no_TFs	no_TFs	GSMUA_Achr1G20770_001	putative receptor-like protein kinase At4g00960, transcript variant X4	AT4G11890	CRK45	Encodes a receptor-like cytosolic kinase ARCK1. Negatively controls abscisic acid and osmotic stress signal transduction.
Ma01_g14100	163.928	60.0858	112.007	-1.44922	0.587215	-2.46796	0.0135884	0.0274513	Down	no_TFs	no_TFs	GSMUA_Achr1G20780_001	uncharacterized GPI-anchored protein At4g28100-like, transcript variant X2	AT3G18050	null	GPI-anchored protein;(source:Araport11)
Ma01_g14150	3430.5	24411.7	13921.1	2.83117	0.331765	8.53366	1.41783e-17	2.79995e-16	Up	no_TFs	no_TFs	GSMUA_Achr1T20810_001	glycosyltransferase protein, putative, expressed	AT2G41640	null	Glycosyltransferase family 61 protein;(source:Araport11)
Ma01_g14290	588.641	3385.32	1986.98	2.52458	0.22805	11.0703	1.74881e-28	8.88254e-27	Up	no_TFs	no_TFs	NA	uncharacterized LOC103992162	AT1G13360	null	hypothetical protein;(source:Araport11)
Ma01_g14430	1022.81	54.6781	538.743	-4.22604	0.355969	-11.8719	1.65637e-32	1.14399e-30	Down	no_TFs	no_TFs	GSMUA_Achr1G21090_001	uncharacterized LOC103992001, transcript variant X1	AT1G74770	BTSL1	zinc ion binding protein;(source:Araport11)
Ma01_g14460	784.144	4866.28	2825.21	2.63403	0.373918	7.04441	1.86248e-12	2.03702e-11	Up	no_TFs	no_TFs	GSMUA_Achr1G21130_001	uncharacterized LOC103991966, transcript variant X1	AT1G73805	SARD1	Encodes SAR Deficient 1 (SARD1), a key regulator for ICS1 (Isochorismate Synthase 1) induction and salicylic acid (SA) synthesis.
Ma01_g14480	5.85216	52.0691	28.9606	3.16926	0.819548	3.86708	0.000110145	0.00036116	Up	no_TFs	no_TFs	GSMUA_Achr1T21150_001	18.2 kDa class I heat shock protein	AT5G37670	HSP15.7	HSP20-like chaperones superfamily protein;(source:Araport11)
Ma01_g14490	63235	13377.8	38306.4	-2.24088	0.538784	-4.15914	3.19442e-05	0.000116281	Down	no_TFs	no_TFs	GSMUA_Achr1T21160_001	18.5 kDa class I heat shock protein	AT1G53540	HSP17.6C	Member of the class I small heat-shock protein (sHSP) family, which accounts for the majority of sHSPs in maturing seeds
Ma01_g14530	9.99385	182.211	96.1022	4.19367	0.524564	7.99457	1.30022e-15	2.08763e-14	Up	no_TFs	no_TFs	GSMUA_Achr1G21190_001	18.1 kDa class I heat shock protein-like	AT4G21870	null	HSP20-like chaperone
Ma01_g14570	2004.93	348.612	1176.77	-2.52398	0.411462	-6.13417	8.56048e-10	6.54432e-09	Down	no_TFs	no_TFs	GSMUA_Achr1G21220_001	uncharacterized LOC103991893	AT1G15040	GAT1 2.1	Encodes a nitrogen regulated putative glutamine amidotransferase that represses shoot branching.
Ma01_g14580	671.383	1374.37	1022.88	1.03407	0.186065	5.55757	2.73554e-08	1.66511e-07	Up	no_TFs	no_TFs	GSMUA_Achr1G21230_001	uncharacterized LOC103991878, transcript variant X2	AT1G52910	null	fiber (DUF1218);(source:Araport11)
Ma01_g14620	2946.73	14.5133	1480.62	-7.66731	0.285293	-26.8752	4.27853e-159	3.72332e-155	Down	no_TFs	no_TFs	GSMUA_Achr1G21270_001	cytochrome P450 71A1-like	AT1G13110	CYP71B7	member of CYP71B The mRNA is cell-to-cell mobile.
Ma01_g14650	8336.61	3799.1	6067.86	-1.13371	0.175446	-6.46189	1.03406e-10	9.0047e-10	Down	GRAS	GRAS	GSMUA_Achr1G21300_001	DELLA protein SLR1-like	AT1G14920	GAI	Similar to a putative transcription factor and transcriptional coactivators. Repressor of GA responses and involved in gibberellic acid mediated signaling. Member of the DELLA proteins that restrain the cell proliferation and expansion that drives plant growth. The protein undergoes degradation in response to GA via the 26S proteasome. GAI may be involved in reducing ROS accumulation in response …
Ma01_g14660	42.1793	129.553	85.866	1.61962	0.339801	4.76637	1.87579e-06	8.50934e-06	Up	no_TFs	no_TFs	GSMUA_Achr1G21310_001	uncharacterized LOC103991767, transcript variant X1	AT2G01080	null	Late embryogenesis abundant (LEA) hydroxyproline-rich glycoprotein family;(source:Araport11)
Ma01_g14690	1793.31	164.72	979.018	-3.44448	0.236506	-14.564	4.75558e-48	8.80524e-46	Down	no_TFs	no_TFs	GSMUA_Achr1G21340_001	phosphatidylinositol 4-phosphate 5-kinase 1-like	AT1G77660	null	Phosphatidylinositol 4-phosphate 5-kinase (PIP5K) enzyme family member.
Ma01_g14740	102.493	27.4793	64.986	-1.90191	0.705865	-2.69445	0.00705058	0.0153994	Down	no_TFs	no_TFs	GSMUA_Achr1G21390_001	uncharacterized LOC103991684	AT1G62970	SDJ3	SDJ3 functions partially redundantly with SDJ1 and SDJ2 and interacts with SUVH1 and SUVH3 to form a SUVH-SDJ complex. The complex binds promoters with DNA methylation and mediates transcriptional activation of promoter methylated genes.
Ma01_g14760	73.436	215.397	144.417	1.55782	0.346278	4.49876	6.83512e-06	2.81591e-05	Up	no_TFs	no_TFs	GSMUA_Achr1G21410_001	uncharacterized LOC103995101	AT1G58120	null	hypothetical protein;(source:Araport11)
Ma01_g14870	24108.3	52742.8	38425.5	1.12945	0.178512	6.32705	2.49891e-10	2.06322e-09	Up	no_TFs	no_TFs	GSMUA_Achr1G21500_001	F-box protein At1g78280	AT1G78280	null	transferases, transferring glycosyl groups;(source:Araport11)
Ma01_g14890	1053.38	327.457	690.416	-1.68479	0.239867	-7.02385	2.1583e-12	2.33901e-11	Down	no_TFs	no_TFs	GSMUA_Achr1G21520_001	tubulin-folding cofactor C	AT2G42230	null	C-CAP/cofactor C-like domain-containing protein;(source:Araport11)
Ma01_g14990	54.5931	5.69667	30.1449	-3.25435	0.48934	-6.65049	2.92118e-11	2.73443e-10	Down	no_TFs	no_TFs	GSMUA_Achr1G21600_001	uncharacterized LOC103991456	AT1G14345	null	NAD(P)-linked oxidoreductase superfamily protein;(source:Araport11)
Ma01_g15010	1279.33	291.002	785.164	-2.13659	0.401397	-5.32287	1.02142e-07	5.71502e-07	Down	no_TFs	no_TFs	GSMUA_Achr1G21630_001	F-box/kelch-repeat protein SKIP11, transcript variant X1	AT1G26930	null	Galactose oxidase/kelch repeat superfamily protein;(source:Araport11)
Ma01_g15090	10.9052	35.1485	23.0268	1.67598	0.700761	2.39166	0.0167726	0.0330377	Up	no_TFs	no_TFs	GSMUA_Achr1T21730_001	Putative Predicted protein	AT5G53400	EAL	Encodes BOBBER1 (BOB1), a non-canonical small heat shock protein required for both development and thermotolerance. BOB1 is cytoplasmic at basal temperatures but forms heat shock granules containing canonical small heat shock proteins at high temperatures. The mRNA is cell-to-cell mobile.
Ma01_g15100	5.52938	22.1578	13.8436	1.98798	0.683819	2.90717	0.00364717	0.00855958	Up	no_TFs	no_TFs	GSMUA_Achr1T21740_001	Putative 50S ribosomal protein L32	AT1G26740	null	Ribosomal L32p protein family;(source:Araport11)
Ma01_g15170	872.433	66.3098	469.371	-3.71777	0.210638	-17.65	1.01675e-69	8.04372e-67	Down	no_TFs	no_TFs	GSMUA_AchrUn_randomG26560_001	26S protease regulatory subunit 7-like	AT1G53750	RPT1A	26S proteasome AAA-ATPase subunit RPT1a (RPT1a) mRNA,
Ma01_g15200	211.792	46.973	129.382	-2.16957	0.242637	-8.94165	3.83419e-19	8.72704e-18	Down	no_TFs	no_TFs	GSMUA_Achr1G21800_001	uncharacterized LOC103991302	AT1G29800	null	RING/FYVE/PHD-type zinc finger family protein;(source:Araport11)
Ma01_g15240	1699.78	486.243	1093.01	-1.80596	0.257588	-7.01105	2.36538e-12	2.54442e-11	Down	no_TFs	no_TFs	GSMUA_Achr1G21850_001	uncharacterized LOC103991246, transcript variant X2	AT1G17360	null	LOW protein: protein phosphatase 1 regulatory subunit-like protein;(source:Araport11)
Ma01_g15250	382.283	171.498	276.891	-1.1588	0.222723	-5.20289	1.9621e-07	1.05227e-06	Down	no_TFs	no_TFs	GSMUA_Achr1G21860_001	uncharacterized LOC103991219, transcript variant X2	AT2G38630	null	Transducin/WD40 repeat-like superfamily protein;(source:Araport11)
Ma01_g15290	12.6549	50.8815	31.7682	1.99742	0.694627	2.87552	0.0040336	0.00935963	Up	no_TFs	no_TFs	NA	guanine nucleotide-binding protein subunit gamma 3-like, transcript variant X3	AT5G20635	AGG3	Encodes an atypical heterotrimeric G-protein gamma-subunit involved in guard cell K+-channel regulation and morphological development.
Ma01_g15300	696.527	263.957	480.242	-1.40006	0.262209	-5.33946	9.32214e-08	5.25304e-07	Down	no_TFs	no_TFs	GSMUA_Achr1G21900_001	60S ribosomal protein L27a-3-like, transcript variant X2	AT1G70600	null	Ribosomal protein L18e/L15 superfamily protein;(source:Araport11)
Ma01_g15310	1746.25	3685.04	2715.64	1.07736	0.222299	4.84645	1.25693e-06	5.87762e-06	Up	no_TFs	no_TFs	GSMUA_Achr1G21910_001	oryzain gamma chain-like	AT1G02300	ATCATHB1	Encodes a capase involved in stress induced cell death.
Ma01_g15330	391.989	1491.68	941.834	1.92873	0.222152	8.68201	3.88819e-18	8.0755e-17	Up	no_TFs	no_TFs	GSMUA_Achr1G21930_001	mitochondrial ubiquitin ligase activator of NFKB 1-like, transcript variant X1	AT1G59560	ZCF61	Encodes a chloroplast-localized putative RING-type ubiquitin E3 ligase.
Ma01_g15340	12.3481	61.5568	36.9525	2.31425	0.407875	5.67392	1.39565e-08	8.88475e-08	Up	GRF	GRF	GSMUA_Achr1G21940_001	growth-regulating factor 1-like	AT2G06200	AtGRF6	Growth regulating factor encoding transcription activator. One of the nine members of a GRF gene family, containing nuclear targeting domain. Involved in leaf development and expressed in root, shoot and flower
Ma01_g15370	258.554	103.139	180.847	-1.32649	0.317779	-4.17427	2.98948e-05	0.000109324	Down	no_TFs	no_TFs	NA	forkhead box protein C1-like	AT3G42800	null	AF-like protein;(source:Araport11)
Ma01_g15390	854.31	377.45	615.88	-1.17812	0.207666	-5.67317	1.40177e-08	8.91931e-08	Down	no_TFs	no_TFs	GSMUA_Achr1G21970_001	solute carrier family 25 member 44-like	AT1G72820	null	Mitochondrial substrate carrier family protein;(source:Araport11)
Ma01_g15790	69.9385	196.479	133.209	1.49591	0.385436	3.88109	0.000103989	0.000342306	Up	no_TFs	no_TFs	GSMUA_Achr1G22370_001	G-type lectin S-receptor-like serine/threonine-protein kinase At2g19130	AT4G00340	RLK4	Encodes a receptor-like protein kinase that is expressed in roots.
Ma01_g15900	925.082	282.889	603.986	-1.70939	0.354908	-4.81644	1.46144e-06	6.76366e-06	Down	GRAS	GRAS	GSMUA_Achr1G22470_001	protein SHORT-ROOT 1-like	AT4G37650	SHR	Involved in radial organization of the root and shoot axial organs. Essential for normal shoot gravitropism. The protein moves in a highly specific manner from the cells of the stele in which it is synthesized outward. Movement requires sequences within the GRAS and VHIID domains. SHORT-ROOT forms a network in combination with JACKDAW, BLUEJAY AND SCARECROW to regulate tissue patterning through a…
Ma01_g15910	3705.78	1845.75	2775.77	-1.00544	0.13653	-7.36428	1.78111e-13	2.2069e-12	Down	no_TFs	no_TFs	GSMUA_Achr1G22480_001	uncharacterized LOC103990665, transcript variant X3	AT3G49880	GH43B	glycosyl hydrolase family protein 43;(source:Araport11)
Ma01_g16040	38.2849	7.10309	22.694	-2.43605	0.498045	-4.89122	1.00211e-06	4.75846e-06	Down	no_TFs	no_TFs	GSMUA_Achr1T22610_001	dolichyl-diphosphooligosaccharide--protein glycosyltransferase 48 kDasubunit precursor, putative, expressed	AT5G66680	DGL1	Encodes a protein ortholog of human SOT48 or yeast WBP1, an essential protein subunit of the oligosaccharyltransferase (OST) complex, which is responsible for the transfer in the ER of the N-linked glycan precursor onto Asn residues of candidate proteins.
Ma01_g16050	356.233	27.5641	191.899	-3.69039	0.252272	-14.6286	1.84534e-48	3.54238e-46	Down	no_TFs	no_TFs	GSMUA_Achr1T22620_001	Putative Dolichyl-diphosphooligosaccharide--protein glycosyltransferase 48 kDa subunit	AT5G66680	DGL1	Encodes a protein ortholog of human SOT48 or yeast WBP1, an essential protein subunit of the oligosaccharyltransferase (OST) complex, which is responsible for the transfer in the ER of the N-linked glycan precursor onto Asn residues of candidate proteins.
Ma01_g16080	31.4327	79.8208	55.6267	1.33504	0.581639	2.2953	0.0217159	0.0415399	Up	no_TFs	no_TFs	GSMUA_Achr1G22640_001	deSI-like protein At4g17486, transcript variant X2	AT1G47740	null	PPPDE putative thiol peptidase family protein;(source:Araport11)
Ma01_g16110	1388.06	4198.05	2793.06	1.59682	0.310305	5.14598	2.66133e-07	1.39629e-06	Up	OFP	OFP	NA	transcription repressor OFP7-like	AT2G18500	OFP7	ovate family protein 7;(source:Araport11)
Ma01_g16150	202.256	490.888	346.572	1.28199	0.285823	4.48527	7.28202e-06	2.97981e-05	Up	no_TFs	no_TFs	GSMUA_Achr1G22710_001	polyol transporter 5-like	AT1G73220	2024-10-01	Encodes Organic Cation Transporter 1 (OCT1), likely to be involved in polyamine transport.
Ma01_g16220	34.9448	130.018	82.4813	1.88736	0.37541	5.02746	4.97009e-07	2.49048e-06	Up	no_TFs	no_TFs	GSMUA_Achr1G22770_001	BTB/POZ domain-containing protein At5g48130	AT3G49900	null	Phototropic-responsive NPH3 family protein;(source:Araport11)
Ma01_g16230	5508.66	11533.2	8520.93	1.06605	0.244997	4.35126	1.35355e-05	5.28052e-05	Up	no_TFs	no_TFs	GSMUA_Achr1G22780_001	uncharacterized LOC103990382, transcript variant X1	AT1G50570	null	Calcium-dependent lipid-binding (CaLB domain) family protein;(source:Araport11)
Ma01_g16260	240.292	54.5082	147.4	-2.1388	0.406854	-5.25692	1.46487e-07	8.01246e-07	Down	no_TFs	no_TFs	GSMUA_Achr1G22810_001	putative MO25-like protein At5g47540	AT2G03410	null	Mo25 family protein;(source:Araport11)
Ma01_g16340	2445.35	1038.45	1741.9	-1.23581	0.180924	-6.83055	8.45916e-12	8.52019e-11	Down	no_TFs	no_TFs	GSMUA_Achr1G22900_001	sulfite reductase [ferredoxin], chloroplastic-like	AT2G15620	NIR1	Involved in the second step of nitrate assimilation. Its expression is induced by nitrate. The mRNA is cell-to-cell mobile.
Ma01_g16520	27.2185	630.923	329.071	4.53962	0.391003	11.6102	3.6578e-31	2.2208e-29	Up	no_TFs	no_TFs	NA	uncharacterized LOC103990092	AT1G09415	NIMIN-3	encodes a kinase that physically interacts with NPR1/NIM1
Ma01_g16530	108.849	472.652	290.751	2.11601	0.451053	4.69127	2.71512e-06	1.19837e-05	Up	no_TFs	no_TFs	GSMUA_Achr1G23100_001	protein BRANCHLESS TRICHOME-like	AT1G64690	BLT	Encodes BRANCHLESS TRICHOME (BLT) involved in trichome development. A large portion of the internal amino acid sequence of BLT is predicted to form a coiled-coil domain. BLT mutants form branchless trichomes with blunt tips.
Ma01_g16620	85.056	187.963	136.51	1.139	0.340439	3.34568	0.000820797	0.00223552	Up	no_TFs	no_TFs	GSMUA_Achr1G23190_001	protein PLASTID MOVEMENT IMPAIRED 2-like, transcript variant X2	AT1G66840	WEB2	Encodes a coiled-coil protein WEB2 (weak chloroplast movement under blue light 2, also named PMI2/plastid movement impaired 2). Involved in chloroplast avoidance movement under intermediate and high light intensities. WEB2, together with another coiled-coil protein WEB1 (AT2G26570), maintains the chloroplast photorelocation movement velocity.
Ma01_g16630	92.4296	212.988	152.709	1.1994	0.251572	4.76762	1.86416e-06	8.46609e-06	Up	no_TFs	no_TFs	GSMUA_Achr1G23200_001	E3 ubiquitin-protein ligase MBR2-like, transcript variant X3	AT1G73760	CTL14	RING/U-box superfamily protein;(source:Araport11)
Ma01_g16690	247.85	115.216	181.533	-1.10763	0.250024	-4.4301	9.41903e-06	3.77963e-05	Down	no_TFs	no_TFs	GSMUA_Achr1G23270_001	exocyst complex component SEC15A-like	AT3G56640	SEC15A	Encodes a member of the exocyst complex gene family. The exocyst is a protein complex involved in tethering vesicles to the plasma membrane during regulated or polarized secretion.
Ma01_g16900	83.8524	192.199	138.026	1.1912	0.355277	3.35288	0.000799756	0.00218425	Up	no_TFs	no_TFs	GSMUA_Achr1G25480_001	uncharacterized LOC103997595	AT3G48200	null	transmembrane protein;(source:Araport11)
Ma01_g16930	101.989	1843.6	972.795	4.17819	0.61612	6.78145	1.18978e-11	1.17747e-10	Up	no_TFs	no_TFs	GSMUA_Achr1G25450_001	high affinity nitrate transporter 2.5-like	AT1G12940	NRT2.5	member of High affinity nitrate transporter family
Ma01_g16980	212.863	586.966	399.915	1.46192	0.275187	5.31246	1.08156e-07	6.02952e-07	Up	no_TFs	no_TFs	GSMUA_Achr1T25400_001	Peroxidase 72	AT1G44970	PRX9	Encodes a class III peroxidase that is genetically redundant with PRX40, expressed in the tapetum, and essential for proper anther and pollen development. Peroxidase required for casparian strip lignification as well as partially required for SGN-dependent compensatory lignification.
Ma01_g17070	116.567	10.6572	63.6121	-3.44552	0.511635	-6.73433	1.64689e-11	1.59894e-10	Down	no_TFs	no_TFs	GSMUA_Achr1T25300_001	Putative Tellurite resistance protein tehA homolog	AT1G62280	SLAH1	Encodes a protein with ten predicted transmembrane helices. The SLAH1 protein has similarity to the SLAC1 protein involved in ion homeostasis in guard cells. Although it is not expressed in guard cells, it can complement a slac1-2 mutant suggesting that it performs a similar function. SLAH1:GFP localizes to the plasma membrane.
Ma01_g17080	4059.18	1739.26	2899.22	-1.22255	0.209825	-5.82653	5.65908e-09	3.8117e-08	Down	no_TFs	no_TFs	GSMUA_Achr1G25290_001	bidirectional sugar transporter SWEET2a-like, transcript variant X1	AT3G14770	AtSWEET2	Nodulin MtN3 family protein;(source:Araport11)
Ma01_g17160	398.365	1495.7	947.032	1.90965	0.301966	6.32405	2.54798e-10	2.10174e-09	Up	no_TFs	no_TFs	GSMUA_Achr1G25220_001	probable calcium-binding protein CML14	AT1G32250	null	Calcium-binding EF-hand family protein;(source:Araport11)
Ma01_g17190	58.4668	121.552	90.0096	1.06005	0.360506	2.94045	0.00327738	0.00777558	Up	no_TFs	no_TFs	GSMUA_Achr1T25190_001	Probable auxin efflux carrier component 3a	AT1G70940	PIN3	A regulator of auxin efflux and involved in differential growth. PIN3 is expressed in gravity-sensing tissues, with PIN3 protein accumulating predominantly at the lateral cell surface. PIN3 localizes to the plasma membrane and to vesicles. In roots, PIN3 is expressed without pronounced polarity in tiers two and three of the columella cells, at the basal side of vascular cells, and to the lateral …
Ma01_g17200	37.3598	1739.4	888.38	5.54401	0.488899	11.3398	8.334e-30	4.5902e-28	Up	no_TFs	no_TFs	GSMUA_Achr1G25180_001	uncharacterized LOC103997286	AT3G56360	null	hypothetical protein;(source:Araport11)
Ma01_g17260	1343.47	93.5643	718.518	-3.84465	0.378177	-10.1663	2.80464e-24	1.02838e-22	Down	MYB	MYB	GSMUA_Achr1T25120_001	Putative Transcription factor MYB86	AT1G09540	ATMYB61	Encodes putative transcription factor. Mutants lack of mucilage extrusion from the seeds during imbibition. Reduced quantities of mucilage are deposited during the development of the seed coat epidermis in myb61 mutants. Expressed in guard cells,loss of function mutations show an increase in stomatal pore opening suggesting a role in ABA independent regulation of stomatal pore size.
Ma01_g17400	741.108	2790.2	1765.65	1.91286	0.276596	6.91572	4.65502e-12	4.8437e-11	Up	no_TFs	no_TFs	GSMUA_Achr1G25010_001	CBL-interacting protein kinase 1-like	AT1G48260	SnRK3.21	Encodes a member of the SNF1-related kinase (SnRK) gene family (SnRK3.21), which has also been reported as a member of the CBL-interacting protein kinases (CIPK17).
Ma01_g17550	45.2539	9.7251	27.4895	-2.21376	0.622816	-3.55444	0.00037879	0.00111389	Down	no_TFs	no_TFs	GSMUA_Achr1G24840_001	outer envelope pore protein 16-2, chloroplastic	AT2G28900	OEP16	Encodes AtOEP16, a 16-KDa plastid outer membrane protein involved in plastid import of protochlorophyllide oxidoreductase A. Predominantly expressed in leaves and is also inducible by cold treatment.
Ma01_g17590	2539.69	24443.6	13491.7	3.26686	0.395606	8.25785	1.48317e-16	2.61982e-15	Up	no_TFs	no_TFs	GSMUA_Achr1G24810_001	uncharacterized LOC103996881	AT4G02160	null	cotton fiber protein;(source:Araport11)
Ma01_g17600	1230.68	4269.89	2750.28	1.79498	0.397102	4.52019	6.17829e-06	2.56638e-05	Up	no_TFs	no_TFs	GSMUA_Achr1G24800_001	uncharacterized LOC103996876	AT4G02160	null	cotton fiber protein;(source:Araport11)
Ma01_g17650	35.65	386.703	211.176	3.42902	0.332453	10.3143	6.07215e-25	2.38743e-23	Up	no_TFs	no_TFs	GSMUA_Achr1G24750_001	dnaJ homolog subfamily C member 14-like	AT3G06778	null	Chaperone DnaJ-domain superfamily protein;(source:Araport11)
Ma01_g17700	20.0033	268.218	144.111	3.75005	0.413315	9.0731	1.15682e-19	2.74307e-18	Up	no_TFs	no_TFs	GSMUA_Achr1G24700_001	uncharacterized LOC103996818	AT4G02170	null	cotton fiber protein;(source:Araport11)
Ma01_g17730	7390.65	1481.8	4436.22	-2.31831	0.223313	-10.3814	3.01291e-25	1.2195e-23	Down	no_TFs	no_TFs	GSMUA_Achr1G24670_001	uncharacterized LOC103996780, transcript variant X1	AT1G56210	ATHMP10	Heavy metal transport/detoxification superfamily protein;(source:Araport11)
Ma01_g17750	649.765	249.08	449.423	-1.38369	0.506341	-2.73272	0.00628129	0.0139183	Down	no_TFs	no_TFs	GSMUA_Achr1T24650_001	Granule-bound starch synthase 2, chloroplastic/amyloplastic	AT1G32900	GBSS1	UDP-Glycosyltransferase superfamily protein;(source:Araport11)
Ma01_g17840	105.073	219.525	162.299	1.06005	0.271162	3.90931	9.25616e-05	0.000307561	Up	no_TFs	no_TFs	GSMUA_Achr1G24560_001	uncharacterized protein At1g01500-like, transcript variant X3	AT1G75180	null	Erythronate-4-phosphate dehydrogenase family protein;(source:Araport11)
Ma01_g17950	349.2	130.807	240.004	-1.41873	0.258744	-5.48315	4.17811e-08	2.47118e-07	Down	no_TFs	no_TFs	GSMUA_Achr1G24450_001	signal peptide peptidase 2-like, transcript variant X3	AT2G03120	SPP	homologous to Signal Peptide Peptidases (SPP), required for pollen development and pollen germination. No homozygotes could be recovered from a T-DNA insertion mutant. The mRNA is cell-to-cell mobile.
Ma01_g18020	117.889	24.9815	71.4352	-2.23872	0.757142	-2.9568	0.0031085	0.00741739	Down	no_TFs	no_TFs	GSMUA_Achr1G24370_001	probable linoleate 9S-lipoxygenase 5	AT3G22400	ATLOX5	Encodes lipoxygenase5 (LOX5). LOX5 activity in roots facilitates green peach aphid colonization of Arabidopsis foliage by promoting green peach aphid feeding from sieve element and water consumption from xylem.
Ma01_g18080	1338.91	571.923	955.418	-1.22677	0.154483	-7.94114	2.00333e-15	3.12431e-14	Down	no_TFs	no_TFs	GSMUA_AchrUn_randomG19670_001	uncharacterized LOC103974526	AT2G04280	null	calcium ion-binding protein;(source:Araport11)
Ma01_g18140	283.785	782.823	533.304	1.46393	0.45684	3.20447	0.0013531	0.00351181	Up	no_TFs	no_TFs	GSMUA_Achr1G24330_001	lysM domain receptor-like kinase 3	AT3G57120	null	Protein kinase superfamily protein;(source:Araport11)
Ma01_g18190	619.446	1629.97	1124.71	1.39663	0.118507	11.7852	4.65438e-32	3.08406e-30	Up	no_TFs	no_TFs	GSMUA_Achr1G24290_001	U-box domain-containing protein 12-like	AT1G23180	null	ARM repeat superfamily protein;(source:Araport11)
Ma01_g18240	896.542	2963.45	1930	1.72515	0.245037	7.04037	1.91731e-12	2.09174e-11	Up	no_TFs	no_TFs	GSMUA_Achr1G24220_001	uncharacterized LOC103996359	AT1G16270	B4	kinase superfamily with octicosapeptide/Phox/Bem1p domain-containing protein;(source:Araport11)
Ma01_g18330	226.109	918.862	572.486	2.02457	0.328841	6.15667	7.42918e-10	5.72264e-09	Up	Trihelix	Trihelix	GSMUA_Achr1G24120_001	trihelix transcription factor GTL1-like	AT5G47660	null	Homeodomain-like superfamily protein;(source:Araport11)
Ma01_g18410	565.904	1378.66	972.283	1.28526	0.24777	5.1873	2.13369e-07	1.13752e-06	Up	no_TFs	no_TFs	GSMUA_Achr1G24040_001	protein TRIGALACTOSYLDIACYLGLYCEROL 4, chloroplastic, transcript variant X2	AT2G44640	null	TRIGALACTOSYLDIACYLGLYCEROL-like protein;(source:Araport11)
Ma01_g18500	16346.3	43830.4	30088.4	1.423	0.255267	5.57455	2.48177e-08	1.52164e-07	Up	no_TFs	no_TFs	GSMUA_Achr1G23960_001	cellulose synthase-like protein D2	AT1G32180	ATCSLD6	encodes a gene similar to cellulose synthase
Ma01_g18540	104.926	1142.36	623.641	3.44526	1.11944	3.07767	0.00208625	0.00519711	Up	no_TFs	no_TFs	GSMUA_Achr1G23890_001	phosphoribulokinase, chloroplastic-like	AT1G32060	PRK	phosphoribulokinase;(source:Araport11)
Ma01_g18570	4607.21	2113.92	3360.57	-1.12385	0.192047	-5.85195	4.85847e-09	3.30571e-08	Down	no_TFs	no_TFs	GSMUA_Achr1G23850_001	uncharacterized membrane protein At1g75140-like	AT1G75140	null	membrane protein;(source:Araport11)
Ma01_g18690	904.87	2281.21	1593.04	1.33436	0.268098	4.97714	6.45291e-07	3.17083e-06	Up	no_TFs	no_TFs	GSMUA_Achr1G23730_001	U-box domain-containing protein 52-like	AT1G78940	null	kinase with adenine nucleotide alpha hydrolases-like domain-containing protein;(source:Araport11)
Ma01_g18740	116.02	30.9931	73.5064	-1.9071	0.273807	-6.96515	3.28056e-12	3.48578e-11	Down	no_TFs	no_TFs	GSMUA_Achr1G23670_001	sodium transporter HKT1-like, transcript variant X2	AT4G10310	HKT1	encodes a sodium transporter (HKT1) expressed in xylem parenchyma cells. Mutants over-accumulate sodium in shoot tissue and have increased sodium in the xylem sap and reduced sodium in phloem sap and roots.
Ma01_g18760	362.366	1424.32	893.343	1.9736	0.197847	9.97535	1.95407e-23	6.58257e-22	Up	bZIP	bZIP	GSMUA_Achr1G23640_001	basic leucine zipper 9-like, transcript variant X1	AT5G24800	AtbZIP9	Encodes bZIP protein BZO2H2.
Ma01_g18770	2112.12	407.103	1259.61	-2.37557	0.170691	-13.9174	4.96403e-44	6.8934e-42	Down	no_TFs	no_TFs	GSMUA_Achr1G23630_001	pumilio homolog 5-like	AT3G20250	APUM5	Encodes a member of the Arabidopsis Pumilio (APUM) proteins containing PUF domain (eight repeats of approximately 36 amino acids each). PUF proteins regulate both mRNA stability and translation through sequence-specific binding to the 3' UTR of target mRNA transcripts. APUM5 is involved in susceptibility to CMV and is not required for bacterial or fungal pathogen resistance although its expressio…
Ma01_g18940	2412.51	5477.51	3945.01	1.18322	0.269105	4.39685	1.09833e-05	4.36107e-05	Up	no_TFs	no_TFs	GSMUA_Achr1G23440_001	uncharacterized LOC103995757, transcript variant X1	AT2G18750	CBP60C	Calmodulin-binding protein;(source:Araport11)
Ma01_g18960	1108.64	3820.95	2464.79	1.78555	0.269373	6.62853	3.39054e-11	3.14224e-10	Up	C2C2	C2C2-CO-like	GSMUA_Achr1T23420_001	Putative Zinc finger protein CONSTANS-LIKE 5	AT2G24790	COL3	Positive regulator of photomorphogenesis that acts downstream of COP1 but can promote lateral root development independently of COP1 and also function as a daylength-sensitive regulator of shoot branching. The mRNA is cell-to-cell mobile.
Ma01_g19000	42.1274	20.6882	31.4078	-1.0264	0.426356	-2.40737	0.0160679	0.0318322	Down	no_TFs	no_TFs	GSMUA_Achr1T23380_001	diacylglycerol kinase catalytic domain family protein, expressed	AT2G18730	ATDGK3	diacylglycerol kinase 3;(source:Araport11)
Ma01_g19020	1431.76	698.471	1065.12	-1.03557	0.187884	-5.51175	3.55288e-08	2.12936e-07	Down	no_TFs	no_TFs	GSMUA_Achr1G23360_001	uncharacterized LOC103995705	AT1G07200	SMXL6	Encodes a member of an eight-gene family (SMAX1 and SMAX1-like) that has weak similarity to AtHSP101, a ClpB chaperonin required for thermotolerance.
Ma01_g19030	121.85	633.846	377.848	2.38216	0.31139	7.65009	2.00842e-14	2.77427e-13	Up	no_TFs	no_TFs	GSMUA_Achr1G23350_001	tetraspanin-8	AT1G74045	TET17	Member of TETRASPANIN family
Ma01_g19350	596.151	1198.76	897.458	1.00681	0.288854	3.48554	0.00049115	0.00140659	Up	no_TFs	no_TFs	GSMUA_Achr1G25910_001	uncharacterized LOC103998003, transcript variant X1	AT2G41450	null	N-acetyltransferase;(source:Araport11)
Ma01_g19450	478.596	3200.12	1839.36	2.74173	0.357576	7.66755	1.75318e-14	2.44239e-13	Up	no_TFs	no_TFs	GSMUA_Achr1G26680_001	protein RALF-like 33	AT1G02900	RALFL1	Member of a diversely expressed predicted peptide family showing sequence similarity to tobacco Rapid Alkalinization Factor (RALF), and is believed to play an essential role in the physiology of Arabidopsis. Consists of a single exon and is characterized by a conserved C-terminal motif and N-terminal signal peptide. Mediates Ca2+-dependent signaling. Regulates the splicing of flowering genes and …
Ma01_g19490	119.455	271.182	195.318	1.17924	0.43715	2.69756	0.00698502	0.0152831	Up	no_TFs	no_TFs	GSMUA_Achr1G26630_001	condensin-2 complex subunit D3	AT3G57060	CAP-D2	Similar to mamalian condensin. Mutants have reduced fertility.
Ma01_g19500	21.3551	2.02355	11.6893	-3.40337	0.83492	-4.07629	4.57603e-05	0.000161835	Down	no_TFs	no_TFs	GSMUA_Achr1T26620_001	60S ribosomal protein L22-2	AT3G05560	null	Ribosomal L22e protein family;(source:Araport11)
Ma01_g19520	645.913	300.684	473.298	-1.10397	0.155558	-7.09687	1.27617e-12	1.41774e-11	Down	no_TFs	no_TFs	GSMUA_Achr1G26600_001	pumilio homolog 24-like	AT3G16810	PUM24	Encodes a member of the Arabidopsis Pumilio (APUM) proteins containing PUF domain (eight repeats of approximately 36 amino acids each). PUF proteins regulate both mRNA stability and translation through sequence-specific binding to the 3' UTR of target mRNA transcripts.
Ma01_g19700	1582.41	746.414	1164.41	-1.08346	0.15425	-7.02403	2.15563e-12	2.33708e-11	Down	no_TFs	no_TFs	GSMUA_Achr1G26420_001	uncharacterized LOC103999117	AT1G61690	FYVE4	phosphoinositide binding protein;(source:Araport11)
Ma01_g19790	2798.17	1138.8	1968.48	-1.29712	0.170021	-7.6292	2.36215e-14	3.2355e-13	Down	no_TFs	no_TFs	GSMUA_Achr1G26350_001	probable protein phosphatase 2C 60, transcript variant X5	AT3G17090	PP2C.D2	Protein phosphatase 2C family protein;(source:Araport11)
Ma01_g19840	226.394	65.2162	145.805	-1.79888	0.293271	-6.13386	8.57722e-10	6.55376e-09	Down	bHLH	bHLH	GSMUA_Achr1G26300_001	transcription factor bHLH93-like	AT3G26744	ICE1	Encodes a MYC-like bHLH transcriptional activator that binds specifically to the MYC recognition sequences in the CBF3 promoter. It also binds to and inhibits the expression of ABI3. Mutants are defective in cold-regulated gene expression and ABA signaling druing seed germination.. Cold stress triggers protein degradation of nuclear GFPICE1 protein, and the RING finger protein HOS1 is required. S…
Ma01_g19950	303.294	95.5951	199.445	-1.66597	0.216838	-7.68305	1.55349e-14	2.18518e-13	Down	no_TFs	no_TFs	GSMUA_Achr1T26150_001	Yip1 domain containing protein, expressed	AT2G18840	YIP4A	Encodes one of the two YPT/RAB GTPase Interacting Protein 4a (YIP4a) and YIP4b (formerly YIP2), which form a TGN-localized complex with ECHIDNA (ECH). This complex is required for the secretion of cell wall polysaccharides.
Ma01_g19960	1705.22	19539	10622.1	3.51854	0.37472	9.38978	6.01243e-21	1.62155e-19	Up	MYB	MYB	GSMUA_Achr1G26140_001	transcription factor MYB44-like	AT2G23290	MYB70	Member of the R2R3 factor gene family.
Ma01_g20090	94.3989	306.5	200.449	1.70162	0.394116	4.31755	1.57772e-05	6.08953e-05	Up	HB	HB-KNOX	GSMUA_Achr1G26000_001	homeobox protein knotted-1-like 13, transcript variant X1	AT4G32040	KNAT5	A member of Class II KN1-like homeodomain transcription factors factors (together with KNAT3 and KNAT4), with greatest homology to the maize knox1 homeobox protein. Regulates photomorphogenic responses and represses late steps in gibberellin biosynthesis. KNAT5 promoter activity showed cell-type specific pattern along longitudinal root axis, primarily in the epidermis of the distal end of primary…
Ma01_g20120	712.88	1488.9	1100.89	1.06195	0.193021	5.50173	3.76089e-08	2.24256e-07	Up	no_TFs	no_TFs	GSMUA_Achr1G25950_001	formin-like protein 6	AT1G42980	null	Actin-binding FH2 (formin homology 2) family protein;(source:Araport11)
Ma01_g20310	158.716	41.9634	100.34	-1.91841	0.509913	-3.76222	0.000168409	0.000533703	Down	no_TFs	no_TFs	GSMUA_AchrUn_randomG12330_001	alpha-N-acetylgalactosaminide alpha-2,6-sialyltransferase 1-like	AT1G08280	GALT29A	Encodes a glycosyltransferase (GT) GALT29A, which belongs to the Carbohydrate Active Enzyme family GT29. GALT29A co-expresses with other arabinogalactan GTs, GALT31A and GLCAT14A. The recombinant GALT29A expressed in Nicotiana benthamiana demonstrated a galactosyltransferase activity, transferring galactose from UDP-galactose to a mixture of various oligosaccharides derived from arabinogalactan p…
Ma01_g20400	86.9165	195.05	140.983	1.17035	0.333621	3.50804	0.000451429	0.00130356	Up	no_TFs	no_TFs	NA	uncharacterized LOC103973819	AT3G44380	null	Late embryogenesis abundant (LEA) hydroxyproline-rich glycoprotein family;(source:Araport11)
Ma01_g20540	95.7706	37.9052	66.8379	-1.3375	0.430883	-3.10409	0.00190866	0.00480237	Down	no_TFs	no_TFs	GSMUA_Achr1G26840_001	PHD finger protein ING2-like	AT1G54390	ING2	ING2 encodes a member of the Inhibitor of Growth family of nuclear-localized PhD domain containing homeodomain proteins. Binds to H3K4 di or trimethylated DNA.
Ma01_g20720	9.94847	1.65055	5.79951	-2.56727	1.14361	-2.24488	0.024776	0.0466957	Down	no_TFs	no_TFs	GSMUA_Achr1T26980_001	Hypothetical protein	AT1G54390	ING2	ING2 encodes a member of the Inhibitor of Growth family of nuclear-localized PhD domain containing homeodomain proteins. Binds to H3K4 di or trimethylated DNA.
Ma01_g20960	2632.46	1255.42	1943.94	-1.06793	0.115654	-9.23387	2.61016e-20	6.60944e-19	Down	C2H2	C2H2	GSMUA_AchrUn_randomG09890_001	dnaJ homolog subfamily C member 21, transcript variant X1	AT1G74250	null	DNAJ heat shock N-terminal domain-containing protein;(source:Araport11)
Ma01_g21050	260.928	906.814	583.871	1.79795	0.433922	4.14348	3.4208e-05	0.000123814	Up	C2H2	C2H2	GSMUA_AchrUn_randomG09980_001	zinc finger protein ZAT6-like	AT1G49900	null	C2H2 type zinc finger transcription factor family;(source:Araport11)
Ma01_g21410	1366.4	535.429	950.913	-1.35199	0.131449	-10.2852	8.21608e-25	3.18718e-23	Down	no_TFs	no_TFs	GSMUA_Achr1G27340_001	urease accessory protein G	AT2G34470	PSKF109	Encodes a urease accessory protein which is essential for the activation of plant urease.
Ma01_g21440	63.3825	26.9774	45.1799	-1.23688	0.550664	-2.24617	0.0246933	0.0465699	Down	no_TFs	no_TFs	GSMUA_Achr1T27370_001	Peroxidase 19	AT2G34060	null	Peroxidase superfamily protein;(source:Araport11)
Ma01_g21550	5392.56	1518.07	3455.32	-1.82873	0.325913	-5.61111	2.0103e-08	1.24751e-07	Down	no_TFs	no_TFs	GSMUA_AchrUn_randomG18480_001	3-hydroxy-3-methylglutaryl-coenzyme A reductase 3-like	AT1G76490	HMGR1	Encodes a 3-hydroxy-3-methylglutaryl coenzyme A reductase, which is involved in melavonate biosynthesis and performs the first committed step in isoprenoid biosynthesis. Expression is activated in dark in leaf tissue but not controlled by light in the root (confine The mRNA is cell-to-cell mobile.
Ma01_g21650	630.635	4000.56	2315.6	2.6658	0.479227	5.56271	2.65611e-08	1.62168e-07	Up	no_TFs	no_TFs	GSMUA_Achr1G27900_001	probable calcium-binding protein CML31	AT1G76640	CML39	Calcium-binding EF-hand family protein;(source:Araport11)
Ma01_g21670	1165.62	474.87	820.244	-1.2963	0.16084	-8.05956	7.65674e-16	1.25957e-14	Down	no_TFs	no_TFs	GSMUA_Achr1G27870_001	myosin-2	AT5G25070	null	neurofilament light protein;(source:Araport11)
Ma01_g21690	726.754	302.28	514.517	-1.26548	0.298943	-4.23319	2.30397e-05	8.6051e-05	Down	no_TFs	no_TFs	GSMUA_Achr1G27850_001	probable tocopherol O-methyltransferase, chloroplastic, transcript variant X2	AT1G73600	NMT	Encodes a S-adenosyl-L-methionine-dependent phosphoethanolamine N-methyltransferase whose expression is responsive to both phosphate (Pi) and phosphite (Phi) in roots. It catalyzes the three sequential P-base methylation of phosphoethanolamine to phosphocholine. Homologous biochemical function to NMT1 (At3g18000). Double mutants of NMT1 and NMT3 are defective in leaf, root, flower, seed, and poll…
Ma01_g21750	1145.8	227.356	686.579	-2.33336	0.649428	-3.59295	0.000326957	0.000974505	Down	no_TFs	no_TFs	GSMUA_Achr1G27820_001	polyamine transporter PUT1-like	AT1G31820	PUT1	Encodes POLYAMINE UPTAKE TRANSPORTER 1, an amino acid permease family protein.
Ma01_g21760	521.859	143.569	332.714	-1.86151	0.265144	-7.02075	2.20678e-12	2.3856e-11	Down	no_TFs	no_TFs	GSMUA_Achr1G27810_001	ubiquinol oxidase 2, mitochondrial-like	AT1G32350	AOX1D	alternative oxidase 1D;(source:Araport11)
Ma01_g21770	663.529	228.621	446.075	-1.53682	0.294278	-5.22233	1.76684e-07	9.54218e-07	Down	no_TFs	no_TFs	GSMUA_Achr1G27800_001	ubiquinol oxidase 2, mitochondrial-like	AT1G32350	AOX1D	alternative oxidase 1D;(source:Araport11)
Ma01_g21900	478.28	190.81	334.545	-1.32534	0.184492	-7.1837	6.78521e-13	7.78987e-12	Down	no_TFs	no_TFs	GSMUA_AchrUn_randomG06970_001	putative ATPase N2B, transcript variant X1	AT2G25530	null	AFG1-like ATPase family protein;(source:Araport11)
Ma01_g21910	236.037	116.652	176.344	-1.01808	0.370685	-2.74649	0.00602375	0.0134045	Down	no_TFs	no_TFs	GSMUA_AchrUn_randomG06970_001	uncharacterized LOC103973327	AT1G15385	null	cotton fiber protein;(source:Araport11)
Ma01_g21920	2204.55	636.052	1420.3	-1.79294	0.150697	-11.8976	1.21796e-32	8.50198e-31	Down	no_TFs	no_TFs	GSMUA_AchrUn_randomG07000_001	uncharacterized LOC103973328, transcript variant X1	AT1G80220	null	hypothetical protein (DUF1644);(source:Araport11)
Ma01_g22260	576.731	1794.74	1185.73	1.63854	0.28615	5.72615	1.02733e-08	6.67176e-08	Up	no_TFs	no_TFs	GSMUA_AchrUn_randomG06720_001	probable inactive receptor kinase At5g58300, transcript variant X3	AT3G08680	null	Leucine-rich repeat protein kinase family protein;(source:Araport11)
Ma01_g22270	694.997	304.304	499.65	-1.19168	0.120811	-9.86397	5.96424e-23	1.91759e-21	Down	no_TFs	no_TFs	GSMUA_AchrUn_randomG06730_001	mediator of DNA damage checkpoint protein 1-like	AT3G51540	BPP7	mucin-5AC-like protein;(source:Araport11)
Ma01_g22350	90.7086	41.2397	65.9741	-1.13846	0.296905	-3.83441	0.000125866	0.000408145	Down	no_TFs	no_TFs	GSMUA_AchrUn_randomG13560_001	ADP,ATP carrier protein ER-ANT1	AT5G17400	ER-ANT1	This gene is predicted to encode an ER-localized adenine nucleotide transporter with six putative transmembrane helices. It appears to act as a ATP:ADP antiporter when expressed in E.coli plasma membranes. Transcript levels for several ER-localized chaperones (e.g. BIP1/2) and other ATP-requiring ER proteins (e.g. CPK2) are reduced in er-ant1 knock-out lines, suggesting a lack of adequate ATP tra…
Ma01_g22450	1602.55	532.989	1067.77	-1.5883	0.155348	-10.2241	1.54668e-24	5.785e-23	Down	no_TFs	no_TFs	GSMUA_Achr1G27720_001	uncharacterized LOC104000067	AT1G75120	RRA1	Encodes an arabinosyltransferase that modifies extensin proteins in root hair cells.
Ma01_g22470	69.4268	1.67417	35.5505	-5.3678	0.793012	-6.76888	1.29781e-11	1.27471e-10	Down	no_TFs	no_TFs	NA	uncharacterized LOC103972906	AT1G07060	ATDFO	hypothetical protein;(source:Araport11)
Ma01_g22500	200.211	17.4739	108.842	-3.51811	0.360463	-9.75998	1.67187e-22	5.13501e-21	Down	no_TFs	no_TFs	GSMUA_AchrUn_randomG01500_001	uncharacterized LOC103972907	AT1G05380	null	Acyl-CoA N-acyltransferase with RING/FYVE/PHD-type zinc finger protein;(source:Araport11)
Ma01_g22560	1054.65	93.1754	573.914	-3.49855	0.212822	-16.4389	1.00789e-60	4.53673e-58	Down	no_TFs	no_TFs	GSMUA_AchrUn_randomG01550_001	protein IQ-DOMAIN 1-like, transcript variant X2	AT2G26410	Iqd4	Member of IQ67 (CaM binding) domain containing family.
Ma01_g22640	417.523	36.3428	226.933	-3.52528	0.526239	-6.69901	2.09841e-11	2.00745e-10	Down	no_TFs	no_TFs	NA	uncharacterized LOC103972899	AT3G57062	null	transmembrane protein;(source:Araport11)
Ma01_g23040	258.644	104.354	181.499	-1.31114	0.245739	-5.33551	9.52749e-08	5.3595e-07	Down	no_TFs	no_TFs	GSMUA_AchrUn_randomG16080_001	uncharacterized LOC103974140	AT1G22790	null	Low affinity potassium transport system protein;(source:Araport11)
Ma01_g23050	10.5185	38.8835	24.701	1.89933	0.568138	3.34308	0.000828538	0.00225249	Up	no_TFs	no_TFs	GSMUA_AchrUn_randomG16070_001	leiomodin-2-like	AT1G34000	OHP2	Encodes a novel member of the Lhc family from Arabidopsis with one predicted transmembrane alpha-helix closely related to helix I of Lhc protein from PSI (Lhca4). Gene expression is triggered by light stress and both transcript and protein accumulate in a light intensity-dependent manner. Ohp2 is associated with PSI under low- or high-light conditions. Together with OHP1, OHP2 is essential for th…
Ma01_g23200	205.434	472.804	339.119	1.20067	0.201381	5.96218	2.48893e-09	1.77295e-08	Up	no_TFs	no_TFs	GSMUA_Achr1G28150_001	alpha-N-acetylglucosaminidase-like	AT5G13690	NAGLU	Encodes an enzyme that is predicted to act as an alpha-N-acetylglucosaminidase (NAGLU). An naglu mutant arrests early in seed development but does not appear to have male or female gametophytic defects. Transcript levels for this gene are increased during reproductive development.
Ma01_g23240	45.3109	128.239	86.7747	1.50401	0.519618	2.89446	0.00379813	0.00886605	Up	bHLH	bHLH	GSMUA_Achr1G28110_001	transcription factor bHLH13-like	AT1G01260	BHLH13	bHLH13 interacts with JAZ proteins, and functions redundantly with bHLH3, bHLH14 and bHLH17 to negatively regulate jasmonate responses.
Ma01_g23260	63.3085	566.929	315.119	3.15808	0.187365	16.8553	9.59667e-64	5.01081e-61	Up	no_TFs	no_TFs	GSMUA_Achr1G28080_001	putative protein ABIL2, transcript variant X3	AT3G49290	ABIL2	One of four ABI-like proteins.
Ma01_g23330	1694.19	99.3321	896.763	-4.09264	0.518925	-7.88676	3.10135e-15	4.74046e-14	Down	no_TFs	no_TFs	GSMUA_Achr1G28010_001	xyloglucan galactosyltransferase KATAMARI1 homolog	AT1G68470	null	Exostosin family protein;(source:Araport11)
Ma01_g23360	616.992	9461.98	5039.49	3.93951	0.311378	12.6519	1.09245e-36	9.734e-35	Up	WRKY	WRKY	GSMUA_Achr1G27980_001	probable WRKY transcription factor 53	AT2G40740	WRKY55	member of WRKY Transcription Factor; Group III
Ma01_g23390	130.574	591.464	361.019	2.17729	0.238131	9.14324	6.06075e-20	1.47601e-18	Up	no_TFs	no_TFs	GSMUA_Achr1G28220_001	protein NRT1/ PTR FAMILY 5.10	AT1G22540	NPF5.10	Major facilitator superfamily protein;(source:Araport11)
Ma01_g23400	10.6706	73.1585	41.9146	2.78722	1.18525	2.35158	0.0186938	0.0363774	Up	no_TFs	no_TFs	NA	ferredoxin-like	AT1G10960	FD1	Phosphatidylinositol 4-phosphate 5-kinase (PIP5K) enzyme family member.
Ma01_g23510	557.165	1656.67	1106.92	1.5728	0.179855	8.7448	2.23404e-18	4.75339e-17	Up	no_TFs	no_TFs	GSMUA_Achr1G28320_001	protein trichome birefringence-like 26	AT1G70230	TBL27	Encodes a member of the TBL (TRICHOME BIREFRINGENCE-LIKE) gene family containing a plant-specific DUF231 (domain of unknown function) domain. A putative xyloglucan O-acetyltransferase. TBL gene family has 46 members, two of which (TBR/AT5G06700 and TBL3/AT5G01360) have been shown to be involved in the synthesis and deposition of secondary wall cellulose, presumably by influencing the esterificati…
Ma01_g23580	425.256	934.493	679.875	1.13595	0.314323	3.61396	0.000301551	0.000906144	Up	no_TFs	no_TFs	GSMUA_AchrUn_randomG13600_001	putative quinone-oxidoreductase homolog, chloroplastic	AT3G15090	null	GroES-like zinc-binding alcohol dehydrogenase family protein;(source:Araport11)
Ma01_g23670	1045.67	409.981	727.827	-1.35103	0.252014	-5.36094	8.27883e-08	4.70883e-07	Down	no_TFs	no_TFs	GSMUA_AchrUn_randomG14270_001	PTI1-like tyrosine-protein kinase 3, transcript variant X1	AT1G06700	null	Protein kinase superfamily protein;(source:Araport11)
Ma02_g00070	516.937	2943.84	1730.39	2.51018	0.429491	5.84455	5.07942e-09	3.44617e-08	Up	AP2/ERF	AP2/ERF-ERF	GSMUA_AchrUn_randomT09790_001	Hypothetical protein	AT1G72360	ERF73	Encodes a member of the ERF (ethylene response factor) subfamily B-2 of ERF/AP2 transcription factor family. The protein contains one AP2 domain. There are 5 members in this subfamily including RAP2.2 AND RAP2.12.
Ma02_g00170	385.816	875.885	630.851	1.18434	0.207196	5.71602	1.09051e-08	7.05398e-08	Up	no_TFs	no_TFs	GSMUA_AchrUn_randomG16950_001	blue-light photoreceptor PHR2-like	AT2G47590	PHR2	photolyase/blue light photoreceptor PHR2 (PHR2) mRNA,
Ma02_g00190	1558.34	410.83	984.587	-1.92328	0.425613	-4.51886	6.21742e-06	2.58058e-05	Down	no_TFs	no_TFs	GSMUA_AchrUn_randomT16230_001	Aquaporin PIP2-4	AT2G37170	PIP2B	a member of the plasma membrane intrinsic protein subfamily PIP2. localizes to the plasma membrane and exhibits water transport activity in Xenopus oocyte. expressed specifically in the vascular bundles and protein level increases slightly during leaf dev
Ma02_g00240	657.909	108.896	383.402	-2.59376	0.250024	-10.374	3.25513e-25	1.31347e-23	Down	MYB	MYB-related	GSMUA_Achr2G01080_001	transcription factor MYB1R1-like	AT1G19000	null	Homeodomain-like superfamily protein;(source:Araport11)
Ma02_g00260	29.8378	0.661408	15.2496	-5.47216	1.20619	-4.53673	5.71336e-06	2.38616e-05	Down	no_TFs	no_TFs	NA	uncharacterized LOC103968912	AT5G21050	null	hyccin;(source:Araport11)
Ma02_g00320	1222.7	2630.76	1926.73	1.10571	0.377939	2.92562	0.00343768	0.00812122	Up	no_TFs	no_TFs	GSMUA_AchrUn_randomG11520_001	COBRA-like protein 7	AT3G20580	COBL10	COBRA-like protein 10 precursor;(source:Araport11)
Ma02_g00540	70.8578	229.106	149.982	1.699	0.270235	6.28711	3.23434e-10	2.62232e-09	Up	no_TFs	no_TFs	GSMUA_AchrUn_randomG12120_001	flavonoid 3',5'-hydroxylase 2-like	AT5G35920	CYP79A4P	a cytochrome P450 pseudogene
Ma02_g00570	21.4397	578.282	299.861	4.76179	0.534961	8.90119	5.52529e-19	1.23607e-17	Up	no_TFs	no_TFs	GSMUA_AchrUn_randomG21970_001	flavonoid 3',5'-hydroxylase 1-like	AT3G20935	CYP705A28	cytochrome P450, family 705, subfamily A, polypeptide 28;(source:Araport11)
Ma02_g00680	94.2631	45.3429	69.803	-1.05915	0.446058	-2.37446	0.0175748	0.0344723	Down	no_TFs	no_TFs	GSMUA_Achr2G00060_001	uncharacterized LOC104000800	AT5G13060	ABAP1	Encodes a novel Armadillo BTB protein that intreacts with the pre-replication complex and several transcription factors. Overexpression results in decreased cell proliferation and loss of function results in increased cell proliferation suggesting a role in negative regulation of cellular proliferation.
Ma02_g00790	1000.97	2882.85	1941.91	1.52655	0.264101	5.78019	7.46183e-09	4.93305e-08	Up	WRKY	WRKY	GSMUA_AchrUn_randomG17570_001	probable WRKY transcription factor 48	AT2G47260	WRKY23	Encodes a member of WRKY Transcription Factor; Group I. Involved in nematode feeding site establishment and auxin mediated PIN polar localization in roots. Expression is induced by auxin.
Ma02_g00820	510.577	210.346	360.462	-1.27965	0.174335	-7.34017	2.13321e-13	2.61709e-12	Down	no_TFs	no_TFs	GSMUA_Achr2G00510_001	la-related protein 1B-like	AT4G35890	ATLARP1C	Encodes a cytoplasmic LAM domain containing protein that is involved in leaf senescence. The mRNA is cell-to-cell mobile.
Ma02_g00840	392.5	119.914	256.207	-1.70902	0.215943	-7.91422	2.48813e-15	3.84138e-14	Down	no_TFs	no_TFs	GSMUA_Achr2G00540_001	uncharacterized LOC103968560	AT2G36885	null	translation initiation factor;(source:Araport11)
Ma02_g00890	162.571	710.667	436.619	2.12894	0.291016	7.31557	2.56296e-13	3.1136e-12	Up	no_TFs	no_TFs	GSMUA_Achr2G00610_001	fasciclin-like arabinogalactan protein 1	AT2G45470	FLA8	Fasciclin-like arabinogalactan protein. Possibly involved in embryogenesis and seed development.
Ma02_g01130	615.83	271.403	443.616	-1.18252	0.294438	-4.01621	5.91412e-05	0.000204639	Down	no_TFs	no_TFs	GSMUA_Achr2G01200_001	putative methyltransferase DDB_G0268948	AT1G55450	null	S-adenosyl-L-methionine-dependent methyltransferases superfamily protein;(source:Araport11)
Ma02_g01180	1877.59	845.037	1361.31	-1.1518	0.275562	-4.17984	2.9172e-05	0.00010689	Down	no_TFs	no_TFs	GSMUA_Achr2G01120_001	calmodulin-like	AT4G37010	CML19	Encodes a member of the Centrin family. Mutants are hypersensitive to UV and prone to UV induced DNA damage. Based on sequence similarity and mutant phenotype CEN2 is thought to be involved in nucelotide excision repair/DNA repair.
Ma02_g01190	551.049	17982.9	9266.97	5.02897	0.41164	12.2169	2.52508e-34	1.9332e-32	Up	no_TFs	no_TFs	GSMUA_Achr2G01110_001	uncharacterized LOC103968921	AT2G41010	CAMBP25	Encodes a novel calmodulin binding protein whose gene expression is induced by dehydration and ionic (salt) and non-ionic (mannitol) osmotic stress. Lines over-expressing this gene are more sensitive and anti-sense lines are more tolerant to osmotic stress, suggesting this gene may be a negative regulator of response to osmotic stress.
Ma02_g01250	191.922	78.1527	135.037	-1.29727	0.338541	-3.83193	0.00012714	0.000411766	Down	no_TFs	no_TFs	GSMUA_AchrUn_randomG25030_001	uncharacterized LOC103975115	AT1G06660	JASON	Encodes JASON. jason mutant produces diploid male gametes leading to triploid progeny. Diploid gametes in the jason mutant are generated by a defect in male meiosis II.
Ma02_g01540	470.515	225.561	348.038	-1.05975	0.167885	-6.31236	2.74813e-10	2.25331e-09	Down	no_TFs	no_TFs	GSMUA_AchrUn_randomG17250_001	wall-associated receptor kinase 2-like, transcript variant X2	AT1G16110	WAKL6	Encodes a WAK-like receptor-like kinase with a cytoplasmic Ser/Thr protein kinase domain and an extracellular domain with EGF-like repeats. It has been shown to be localized to the cell wall.
Ma02_g01600	173.505	578.187	375.846	1.73631	0.346913	5.00503	5.58535e-07	2.77376e-06	Up	no_TFs	no_TFs	GSMUA_Achr2G00980_001	cytokinin riboside 5'-monophosphate phosphoribohydrolase LOG1-like	AT1G50575	null	Putative lysine decarboxylase family protein;(source:Araport11)
Ma02_g01750	687.723	21394.9	11041.3	4.95986	0.391236	12.6774	7.88823e-37	7.10131e-35	Up	no_TFs	no_TFs	GSMUA_AchrUn_randomG24330_001	uncharacterized LOC103975027	AT2G41010	CAMBP25	Encodes a novel calmodulin binding protein whose gene expression is induced by dehydration and ionic (salt) and non-ionic (mannitol) osmotic stress. Lines over-expressing this gene are more sensitive and anti-sense lines are more tolerant to osmotic stress, suggesting this gene may be a negative regulator of response to osmotic stress.
Ma02_g01800	0	79.4235	39.7117	8.66351	1.40335	6.17347	6.68074e-10	5.17395e-09	Up	no_TFs	no_TFs	GSMUA_AchrUn_randomG14090_001	multicystatin-like	AT4G16500	ATCYS4	Cystatin/monellin superfamily protein;(source:Araport11)
Ma02_g01890	1238.04	205.798	721.917	-2.58892	0.317315	-8.15883	3.38295e-16	5.76117e-15	Down	NAC	NAC	GSMUA_AchrUn_randomT17360_001	NAC domain-containing protein 29	AT1G03490	NAC006	NAC domain containing protein 6;(source:Araport11)
Ma02_g02220	771.387	1697.15	1234.27	1.13794	0.228163	4.98742	6.11925e-07	3.01539e-06	Up	CAMTA	CAMTA	GSMUA_AchrUn_randomG00930_001	calmodulin-binding transcription activator 4-like, transcript variant X3	AT1G67310	null	Calmodulin-binding transcription activator protein with CG-1 and Ankyrin domain;(source:Araport11)
Ma02_g02230	1787.73	701.243	1244.48	-1.35003	0.243363	-5.54737	2.89997e-08	1.75824e-07	Down	no_TFs	no_TFs	GSMUA_AchrUn_randomG00920_001	probable transporter mch1, transcript variant X1	AT3G01930	null	Major facilitator superfamily protein;(source:Araport11)
Ma02_g02270	280.355	996.661	638.508	1.83037	0.222521	8.22563	1.94168e-16	3.38168e-15	Up	no_TFs	no_TFs	GSMUA_AchrUn_randomG00870_001	TRAF3-interacting protein 1-like, transcript variant X1	AT5G43490	null	myb-like protein X;(source:Araport11)
Ma02_g02300	108.473	355.467	231.97	1.70918	0.306223	5.58149	2.38473e-08	1.46628e-07	Up	no_TFs	no_TFs	GSMUA_AchrUn_randomG00830_001	signal peptide peptidase-like 2	AT1G63690	SPPL2	SIGNAL PEPTIDE PEPTIDASE-LIKE 2;(source:Araport11)
Ma02_g02370	37.1575	161.442	99.2999	2.12723	0.340091	6.25487	3.97845e-10	3.1841e-09	Up	no_TFs	no_TFs	GSMUA_AchrUn_randomG20170_001	BTB/POZ and TAZ domain-containing protein 2-like	AT1G05690	bt3	BTB and TAZ domain protein. Acts redunantly with BT1 and BT2 during female gametophyte development. Acts with BT2 during male gametophyte development.
Ma02_g02510	128.24	503.854	316.047	1.97632	0.485135	4.07376	4.62604e-05	0.000163516	Up	no_TFs	no_TFs	GSMUA_AchrUn_randomG00690_001	putative ferric-chelate reductase 1	AT2G30890	null	Cytochrome b561/ferric reductase transmembrane protein family;(source:Araport11)
Ma02_g02550	1280.38	2974.02	2127.2	1.21624	0.211036	5.76315	8.25575e-09	5.42221e-08	Up	RWP-RK	RWP-RK	GSMUA_AchrUn_randomG00660_001	protein NLP2-like, transcript variant X2	AT2G43500	NLP8	Plant regulator RWP-RK family protein;(source:Araport11)
Ma02_g02590	1074.07	348.695	711.38	-1.62346	0.140804	-11.5299	9.32537e-31	5.47095e-29	Down	no_TFs	no_TFs	GSMUA_Achr10G10730_001	beta-glucosidase 4-like	AT5G36890	BGLU42	beta glucosidase 42;(source:Araport11)
Ma02_g02740	797.135	1943.69	1370.41	1.28654	0.295056	4.36032	1.29873e-05	5.08334e-05	Up	no_TFs	no_TFs	GSMUA_Achr10G10550_001	F-box protein SKP2A-like, transcript variant X3	AT1G77000	SKP2B	AtSKP2;2 is a homolog of human SKP2, the human F-box protein that recruits E2F1. Contains an F-box motif at the N-terminal region and a C-terminal Leu-rich repeat domain. Forms part of an E3-ubiquitin-ligase SCF (Skp1, cullin, F-box) complex and recruits phosphorylated AtE2Fc, a transcriptional factor that might play a role in cell division and during the transition from skotomorphogenesis to pho…
Ma02_g02750	578.425	280.106	429.265	-1.04568	0.406038	-2.57534	0.0100142	0.0209488	Down	no_TFs	no_TFs	GSMUA_Achr10G10540_001	uncharacterized LOC104000227	AT1G22610	MCTP6	C2 calcium/lipid-binding plant phosphoribosyltransferase family protein;(source:Araport11)
Ma02_g02830	619.204	1322.31	970.755	1.09522	0.201891	5.4248	5.80195e-08	3.36304e-07	Up	bZIP	bZIP	GSMUA_Achr10T10440_001	Putative uncharacterized protein	AT1G03970	GBF4	encodes a basic leucine zipper G-box binding factor that can bind to G-box motifs only as heterodimers with GBF2 or GBF3. A single amino acid change can confer G-box binding as homodimers.
Ma02_g02850	1176.93	2665.89	1921.41	1.17991	0.358995	3.28671	0.00101364	0.00270223	Up	no_TFs	no_TFs	GSMUA_Achr10G10400_001	protein YLS9-like	AT2G35460	null	Late embryogenesis abundant (LEA) hydroxyproline-rich glycoprotein family;(source:Araport11)
Ma02_g02920	660.194	1681.73	1170.96	1.34919	0.28224	4.78029	1.7504e-06	7.98909e-06	Up	bZIP	bZIP	GSMUA_Achr10G10300_001	transcription factor TGA2-like	AT1G08320	bZIP21	bZIP transcription factor family protein;(source:Araport11)
Ma02_g02960	1553.29	590.263	1071.78	-1.39599	0.193635	-7.2094	5.61975e-13	6.52356e-12	Down	no_TFs	no_TFs	GSMUA_Achr10G10260_001	putative glycosyltransferase 5	AT1G18690	XXT4	Galactosyl transferase GMA12/MNN10 family protein;(source:Araport11)
Ma02_g03020	2756.98	1115.72	1936.35	-1.30487	0.146861	-8.88506	6.3889e-19	1.41953e-17	Down	C2H2	C2H2	GSMUA_Achr10G10190_001	uncharacterized LOC104000249, transcript variant X2	AT1G66500	null	Pre-mRNA cleavage complex II;(source:Araport11)
Ma02_g03070	23.3883	138.466	80.9274	2.57382	0.387081	6.64932	2.94447e-11	2.7513e-10	Up	no_TFs	no_TFs	GSMUA_Achr10G10150_001	uncharacterized LOC104000520	AT1G03340	null	hypothetical protein;(source:Araport11)
Ma02_g03340	1716.21	3502.95	2609.58	1.02957	0.182707	5.63508	1.74981e-08	1.0955e-07	Up	no_TFs	no_TFs	GSMUA_Achr2G01400_001	uncharacterized LOC103969119, transcript variant X2	AT3G05320	OFT1	Golgi localized protein with similarity to protein O-fucosyltransferases. Mutants show lower seed set/reduced fertility. Mutant pollen fails to compete with wild type due to the inability to penetrate the stigma-style boundary.
Ma02_g03360	164.948	438.415	301.682	1.40988	0.189934	7.42299	1.14503e-13	1.46177e-12	Up	no_TFs	no_TFs	GSMUA_Achr2G01420_001	protein PHLOEM PROTEIN 2-LIKE A9-like	AT1G31200	ATPP2-A9	phloem protein 2-A9;(source:Araport11)
Ma02_g03400	118.284	55.2932	86.7886	-1.09949	0.301578	-3.64577	0.000266593	0.000808168	Down	no_TFs	no_TFs	GSMUA_Achr2G01460_001	uncharacterized LOC103969166, transcript variant X3	AT1G65032	null	COMPLEX 1 LYR-like protein;(source:Araport11)
Ma02_g03680	76.0778	34.798	55.4379	-1.1317	0.294148	-3.84738	0.000119386	0.000388727	Down	MADS	MADS-M-type	GSMUA_Achr2G01740_001	MADS-box protein SVP-like	AT1G77950	AGL67	Cooperates with the histone mark reader EBS to modulate seed germination under high temperature.
Ma02_g03770	240.968	486.177	363.572	1.01055	0.315009	3.20801	0.00133656	0.00347441	Up	no_TFs	no_TFs	GSMUA_AchrUn_randomG22070_001	uncharacterized abhydrolase domain-containing protein DDB_G0269086-like, transcript variant X2	AT3G05900	null	neurofilament protein-like protein;(source:Araport11)
Ma02_g03830	3918.17	1605.55	2761.86	-1.28712	0.507234	-2.53752	0.011164	0.0230864	Down	no_TFs	no_TFs	GSMUA_Achr2G01870_001	pyruvate, phosphate dikinase, chloroplastic-like	AT4G15530	PPDK	Encodes a dual-targeted protein believed to act as a pyruvate, orthophosphate dikinase. These enzymes are normally associated with C4 photosynthesis which does not occur in Arabidopsis. However, PPDK may play a role in remobilizing nitrogen during leaf senescence in Arabidopsis. The product of the long transcript (.1 gene model) was shown to be targeted to the chloroplast, whereas the shorter tra…
Ma02_g03860	79.8543	183.579	131.717	1.20031	0.500314	2.39911	0.016435	0.0324602	Up	no_TFs	no_TFs	GSMUA_Achr2G01900_001	probable carboxylesterase 15	AT5G16080	CXE17	carboxyesterase 17;(source:Araport11)
Ma02_g03970	99.6509	322.299	210.975	1.69109	0.201667	8.38553	5.04976e-17	9.4302e-16	Up	no_TFs	no_TFs	GSMUA_Achr2G02030_001	uncharacterized LOC103969593, transcript variant X2	AT1G70505	null	transmembrane protein;(source:Araport11)
Ma02_g04020	143.873	296.765	220.319	1.04507	0.218196	4.78958	1.67127e-06	7.66546e-06	Up	no_TFs	no_TFs	GSMUA_Achr2G02080_001	huntingtin-interacting protein K	AT3G06610	PYK	DNA-binding enhancer protein-like protein;(source:Araport11)
Ma02_g04150	661.977	293.94	477.958	-1.17226	0.126489	-9.26769	1.90226e-20	4.86886e-19	Down	no_TFs	no_TFs	GSMUA_Achr2G02230_001	U1 small nuclear ribonucleoprotein A-like, transcript variant X1	AT1G06960	U2BL	Similar to U2B'. Functions in cold stress induced alternative splicing.
Ma02_g04320	131.298	60.1512	95.7246	-1.12821	0.336628	-3.35151	0.000803719	0.00219369	Down	no_TFs	no_TFs	GSMUA_Achr2G02390_001	uncharacterized LOC103970101	AT4G03150	null	plant/protein;(source:Araport11)
Ma02_g04360	863.662	86.5205	475.091	-3.31903	0.556576	-5.9633	2.47191e-09	1.76275e-08	Down	no_TFs	no_TFs	GSMUA_Achr2T02440_001	Peroxidase 24	AT1G05240	PR9	Peroxidase superfamily protein;(source:Araport11)
Ma02_g04440	93.1782	200.761	146.97	1.106	0.251854	4.39143	1.12607e-05	4.46445e-05	Up	no_TFs	no_TFs	GSMUA_Achr2G02530_001	uncharacterized LOC103970238, transcript variant X1	AT1G05780	null	Vacuolar ATPase assembly integral membrane protein VMA21-like domain-containing protein;(source:Araport11)
Ma02_g04450	114.51	252.159	183.335	1.14014	0.336968	3.38352	0.000715636	0.00197433	Up	no_TFs	no_TFs	GSMUA_Achr2G02550_001	polygalacturonase QRT3	AT4G20040	null	Pectin lyase-like superfamily protein;(source:Araport11)
Ma02_g04620	3849.6	1436.47	2643.03	-1.42196	0.170961	-8.31743	8.98931e-17	1.63315e-15	Down	no_TFs	no_TFs	GSMUA_Achr2G02740_001	GDP-mannose 4,6 dehydratase 1-like	AT3G51160	MUR1	Catalyzes the first step in the de novo synthesis of GDP-L-fucose. Loss of function mutations result in reduced levels of fucosylation and decreased freezing tolerance.
Ma02_g04640	7189.89	1968.09	4578.99	-1.86906	0.194994	-9.58522	9.22578e-22	2.66141e-20	Down	no_TFs	no_TFs	GSMUA_Achr2G02760_001	GDP-mannose 4,6 dehydratase 1-like	AT3G51160	MUR1	Catalyzes the first step in the de novo synthesis of GDP-L-fucose. Loss of function mutations result in reduced levels of fucosylation and decreased freezing tolerance.
Ma02_g04670	14.5567	41.8391	28.1979	1.52482	0.497673	3.0639	0.00218475	0.00541538	Up	no_TFs	no_TFs	GSMUA_Achr2G02790_001	CASP-like protein Os03g0206600, transcript variant X2	AT2G37200	CASPL5A1	Uncharacterized protein family (UPF0497);(source:Araport11)
Ma02_g04710	13944	30587.3	22265.7	1.13333	0.225471	5.0265	4.9951e-07	2.50158e-06	Up	C2C2	C2C2-GATA	GSMUA_Achr2G02830_001	GATA transcription factor 4-like	AT1G08000	GATA10	Encodes a member of the GATA factor family of zinc finger transcription factors.
Ma02_g04730	1378.91	403.782	891.347	-1.77204	0.374127	-4.73648	2.17467e-06	9.75837e-06	Down	no_TFs	no_TFs	GSMUA_Achr2G02850_001	wall-associated receptor kinase 3-like	AT1G16090	WAKL7	Encodes a truncated WAK-like kinase that is predicted to be a secreted protein.
Ma02_g04770	233.44	475.317	354.379	1.02424	0.237262	4.31689	1.5824e-05	6.10488e-05	Up	no_TFs	no_TFs	GSMUA_Achr2G02880_001	secretory carrier-associated membrane protein 1-like, transcript variant X2	AT1G03550	ATSCAMP4	Secretory carrier membrane protein (SCAMP) family protein;(source:Araport11)
Ma02_g04790	10204	1835.91	6019.94	-2.47449	0.215925	-11.46	2.09573e-30	1.19723e-28	Down	ULT	ULT	GSMUA_Achr2G02900_001	protein ULTRAPETALA 1-like, transcript variant X3	AT2G20825	ULT2	Developmental regulator, ULTRAPETALA;(source:Araport11)
Ma02_g04840	33.8194	92.4929	63.1561	1.44916	0.386487	3.74957	0.000177135	0.000557771	Up	no_TFs	no_TFs	GSMUA_Achr2G02960_001	vacuolar protein 8-like	AT1G61350	null	ARM repeat superfamily protein;(source:Araport11)
Ma02_g04960	33.6686	172.495	103.082	2.35252	0.315555	7.45517	8.97491e-14	1.15366e-12	Up	no_TFs	no_TFs	GSMUA_Achr2G03050_001	CASP-like protein VIT_19s0090g00570	AT1G17200	CASPL2A1	Uncharacterized protein family (UPF0497);(source:Araport11)
Ma02_g05030	25.3384	77.9917	51.6651	1.62845	0.543367	2.99695	0.00272693	0.0066096	Up	no_TFs	no_TFs	GSMUA_Achr2G03120_001	cytochrome c6, chloroplastic, transcript variant X1	AT5G45040	CYTC6A	Encodes a Class I cytochrome c family member possessing a high structural homology with photosynthetic cytochrome c(6) from cyanobacteria, but structurally and functionally distinct through the presence of a disulfide bond.
Ma02_g05070	525.266	242.975	384.121	-1.11172	0.214985	-5.17116	2.32649e-07	1.2325e-06	Down	no_TFs	no_TFs	GSMUA_Achr2G03160_001	uncharacterized LOC103970718	AT1G12420	ACR8	ACT domain repeat 8;(source:Araport11)
Ma02_g05150	623.227	1827.01	1225.12	1.55193	0.503534	3.08208	0.00205561	0.00513058	Up	no_TFs	no_TFs	GSMUA_Achr2G03250_001	arginine decarboxylase-like	AT2G16500	ADC1	Encodes a arginine decarboxylase (ADC), a rate-limiting enzyme that catalyzes the first step of polyamine (PA) biosynthesis via ADC pathway in Arabidopsis thaliana. Arabidopsis genome has two ADC paralogs, ADC1 and ADC2. Double mutant analysis showed that ADC genes are essential for the production of PA, and are required for normal seed development. Promoter region of ADC1 contains 742-bp AT-rich…
Ma02_g05190	1042.46	497.453	769.956	-1.06687	0.176076	-6.05913	1.36858e-09	1.01707e-08	Down	no_TFs	no_TFs	GSMUA_Achr2G03290_001	uncharacterized LOC103970953	AT2G23520	null	Pyridoxal phosphate (PLP)-dependent transferases superfamily protein;(source:Araport11)
Ma02_g05210	106.3	338.303	222.302	1.66755	0.388364	4.29379	1.75648e-05	6.71593e-05	Up	no_TFs	no_TFs	GSMUA_Achr2G03310_001	probable transcriptional regulator SLK2, transcript variant X2	AT4G25515	SLK3	SEUSS-like 3;(source:Araport11)
Ma02_g05240	30.7629	68.8266	49.7947	1.16262	0.327885	3.5458	0.000391422	0.00114767	Up	no_TFs	no_TFs	GSMUA_Achr2G03340_001	protein yippee-like At4g27745, transcript variant X2	AT4G27740	null	Yippee family putative zinc-binding protein;(source:Araport11)
Ma02_g05320	486.698	3477.72	1982.21	2.83757	0.510899	5.55406	2.79106e-08	1.69732e-07	Up	no_TFs	no_TFs	GSMUA_Achr2G03410_001	protein STAY-GREEN, chloroplastic-like	AT1G44000	SGRL	STAY-GREEN-like protein;(source:Araport11)
Ma02_g05600	1398.46	158.406	778.434	-3.14193	0.323798	-9.70335	2.91767e-22	8.74531e-21	Down	no_TFs	no_TFs	GSMUA_Achr2G03640_001	RING-H2 finger protein ATL45-like	AT1G20823	ATATL80	Encodes a RING E3 ubiquitin ligase ATL80. Involved in phosphate mobilization and cold stress response in sufficient phosphate growth conditions. The mRNA is cell-to-cell mobile.
Ma02_g05650	730.605	16.4256	373.515	-5.47234	0.483857	-11.3098	1.17309e-29	6.3804e-28	Down	no_TFs	no_TFs	GSMUA_Achr2G03690_001	uncharacterized LOC103971310	AT3G03170	null	hypothetical protein;(source:Araport11)
Ma02_g05660	59.7947	14.2435	37.0191	-2.07143	0.637334	-3.25015	0.00115342	0.00303859	Down	no_TFs	no_TFs	GSMUA_Achr2G03710_001	uncharacterized LOC103971321, transcript variant X2	AT4G21215	null	transmembrane protein;(source:Araport11)
Ma02_g05690	13.5982	268.826	141.212	4.31547	0.736236	5.86152	4.58637e-09	3.12909e-08	Up	no_TFs	no_TFs	GSMUA_Achr2T03740_001	Hypothetical protein	AT1G65730	YSL7	Arabidopsis thaliana metal-nicotianamine transporter YSL4
Ma02_g05730	13.213	509.9	261.556	5.27344	0.587151	8.98141	2.67327e-19	6.13277e-18	Up	no_TFs	no_TFs	NA	uncharacterized LOC103971387	AT1G30260	AGL79	galactosyltransferase family protein;(source:Araport11)
Ma02_g05740	103.961	11.5615	57.7611	-3.17275	0.485251	-6.53836	6.21976e-11	5.5858e-10	Down	no_TFs	no_TFs	GSMUA_Achr2G03780_001	E3 ubiquitin-protein ligase RING1-like	AT1G14200	USR1	E3 ligase involved in the regulation of the homeostasis of sensor NLR immune receptors.
Ma02_g05840	20.2128	252.937	136.575	3.63995	0.476666	7.63628	2.23584e-14	3.0754e-13	Up	no_TFs	no_TFs	GSMUA_Achr2T03865_001	Putative Stem-specific protein TSJT1	AT3G15450	null	aluminum induced protein with YGL and LRDR motifs;(source:Araport11)
Ma02_g05910	4.63184	65.0056	34.8187	3.8131	1.32165	2.88511	0.00391275	0.00910267	Up	no_TFs	no_TFs	GSMUA_Achr2G03910_001	uncharacterized LOC103971516	AT1G12805	null	nucleotide binding protein;(source:Araport11)
Ma02_g05920	28.1567	130.203	79.1797	2.21068	0.576907	3.83195	0.00012713	0.000411766	Up	no_TFs	no_TFs	GSMUA_Achr2G03920_001	O-glucosyltransferase rumi homolog	AT1G07220	null	O-glucosyltransferase rumi-like protein (DUF821);(source:Araport11)
Ma02_g05950	26007.7	54961.6	40484.6	1.07949	0.369081	2.92482	0.00344661	0.00814083	Up	no_TFs	no_TFs	GSMUA_Achr2G03950_001	4-coumarate--CoA ligase-like 10, transcript variant X1	AT3G48990	AAE3	Encodes an oxalyl-CoA synthetase and is required for oxalate degradation, for normal seed development, and for defense against an oxalate-producing fungal pathogen.
Ma02_g05960	1592.87	6751.15	4172.01	2.08369	0.270707	7.6972	1.39078e-14	1.96371e-13	Up	no_TFs	no_TFs	GSMUA_Achr2G03960_001	multiple C2 and transmembrane domain-containing protein 2-like	AT1G51570	FTIP4	Required for maintenance of inflorescence and shoot SAMs and normal development of the derived vascular cambium, functions in the SAM to promote continuous organogenesis, affects SAM development through STM, where it affects intracellular localization of STM in SAM cells in the peripheral region and prevents STM localization toward the cell wall of SAM cells in the peripheral region.
Ma02_g06000	208.448	41.5652	125.007	-2.32818	0.435275	-5.34875	8.85627e-08	5.0089e-07	Down	no_TFs	no_TFs	GSMUA_Achr2G04000_001	serine carboxypeptidase-like 51	AT2G27920	SCPL51	serine carboxypeptidase-like 51;(source:Araport11)
Ma02_g06180	2675.01	781.839	1728.42	-1.77466	0.120001	-14.7887	1.73327e-49	3.62003e-47	Down	no_TFs	no_TFs	GSMUA_Achr2G04190_001	ABC transporter F family member 1, transcript variant X2	AT1G64550	ABCF3	Encodes a member of GCN subfamily. Predicted to be involved in stress-associated protein translation control. The mutant is affected in MAMP ((microbe-associated molecular patterns)-induced stomatal closure, but not other MAMP-induced responses in the leaves.
Ma02_g06660	58.8244	18.2179	38.5211	-1.69674	0.510081	-3.32642	0.000879702	0.00237723	Down	B3	B3	GSMUA_Achr2G04720_001	B3 domain-containing protein Os04g0386900-like	AT1G49480	RTV1	Encodes a nuclear-localized DNA-binding protein that interacts with ITN1 at the PM and nuclei in vivo and may regulate ITN's subcellular localization.
Ma02_g06700	413.179	1343.82	878.497	1.70308	0.229535	7.41969	1.17397e-13	1.49506e-12	Up	no_TFs	no_TFs	GSMUA_Achr2G04780_001	putative DNA-binding protein ESCAROLA	AT2G35270	AHL21	Direct target of AGAMOUS. Regulates patterning and differentiation of reproductive organs.
Ma02_g06740	4350.98	1571.7	2961.34	-1.46908	0.583514	-2.51764	0.0118144	0.0242808	Down	no_TFs	no_TFs	GSMUA_Achr2T04830_001	Peroxidase 60	AT1G34510	null	Peroxidase superfamily protein;(source:Araport11)
Ma02_g06890	62.3071	139.459	100.883	1.1561	0.284741	4.06018	4.90354e-05	0.000172344	Up	no_TFs	no_TFs	GSMUA_Achr2G04970_001	probable receptor-like serine/threonine-protein kinase At5g57670	AT3G05140	RBK2	ROP binding protein kinases 2;(source:Araport11)
Ma02_g07070	218.712	21.0733	119.893	-3.37357	0.486701	-6.93151	4.16363e-12	4.35496e-11	Down	C2H2	C2H2	GSMUA_Achr2G05140_001	zinc finger protein 1-like	AT1G80730	ZFP1	Encodes a zinc finger protein and is expressed at high levels in the shoot apex, including the apical meristem, developing leaves and the developing vascular system. expression induced three days post germination. T-DNA insertion mutant has a dominant phenotype in leaf initiation.
Ma02_g07120	334.429	159.974	247.202	-1.06265	0.265941	-3.99582	6.447e-05	0.000221521	Down	no_TFs	no_TFs	GSMUA_Achr2G05180_001	uncharacterized LOC103972467	AT1G67910	null	hypothetical protein;(source:Araport11)
Ma02_g07200	17.4643	302.045	159.755	4.1164	0.374267	10.9986	3.88265e-28	1.91254e-26	Up	no_TFs	no_TFs	GSMUA_Achr2G05250_001	F-box protein SKIP2-like	AT3G50080	VFB2	Encodes an F-box protein. Based on genetic analysis appears to be functionally redundant with VFB1,3, and 4. When expression of all 4 genes is reduced plants show defects in growth and reduced expression of auxin response genes.
Ma02_g07300	404.211	129.677	266.944	-1.64091	0.550812	-2.97908	0.00289118	0.00696439	Down	no_TFs	no_TFs	GSMUA_Achr2G05360_001	mitogen-activated protein kinase kinase kinase NPK1-like	AT1G09000	ANP1	NPK1-related protein kinase 1S
Ma02_g07330	1666.55	3461.73	2564.14	1.05498	0.169491	6.2244	4.83404e-10	3.83128e-09	Up	no_TFs	no_TFs	GSMUA_Achr2G05390_001	tryptophan synthase beta chain 1	AT4G27070	TSB2	Tryptophan synthase beta. Expressed at low levels in all tissues. The mRNA is cell-to-cell mobile.
Ma02_g07360	275.147	587.514	431.33	1.09577	0.193592	5.66019	1.51204e-08	9.57427e-08	Up	no_TFs	no_TFs	GSMUA_Achr2G05420_001	probable ADP-ribosylation factor GTPase-activating protein AGD13, transcript variant X3	AT5G47710	null	Calcium-dependent lipid-binding (CaLB domain) family protein;(source:Araport11)
Ma02_g07450	3381.44	1670.95	2526.19	-1.01721	0.152648	-6.66379	2.66855e-11	2.50784e-10	Down	no_TFs	no_TFs	GSMUA_Achr2G05500_001	receptor-like protein kinase BRI1-like 3	AT1G55610	BRL1	mutant has Altered vascular cell differentiation; LRR Receptor Kinase
Ma02_g07600	453.363	1652.27	1052.82	1.86646	0.253466	7.36374	1.78833e-13	2.2148e-12	Up	no_TFs	no_TFs	GSMUA_Achr2G05600_001	probable carboxylesterase 18	AT5G23530	CXE18	carboxyesterase 18;(source:Araport11)
Ma02_g07710	13.877	924.9	469.388	6.06348	0.336676	18.0099	1.63063e-72	1.63734e-69	Up	no_TFs	no_TFs	GSMUA_Achr2T05730_001	Putative Probably inactive leucine-rich repeat receptor-like protein kinase At5g48380	AT5G48380	BIR1	Encodes a BAK1-interacting receptor-like kinase named BIR1. Negatively regulates multiple plant resistance signaling pathways, one of which is the SOBIR1(AT2G31880)-dependent pathway.
Ma02_g07780	71.2662	508.594	289.93	2.84021	0.390602	7.27136	3.55873e-13	4.24819e-12	Up	no_TFs	no_TFs	GSMUA_Achr2G05810_001	transcription factor bHLH113-like	AT1G49830	null	basic helix-loop-helix (bHLH) DNA-binding superfamily protein;(source:Araport11)
Ma02_g07820	100.527	29.5749	65.0511	-1.76662	0.39501	-4.47234	7.73673e-06	3.14959e-05	Down	no_TFs	no_TFs	GSMUA_Achr2G05870_001	protein FLOWERING LOCUS T-like	AT1G65480	RSB8	FT, together with LFY, promotes flowering and is antagonistic with its homologous gene, TERMINAL FLOWER1 (TFL1). Together with TSF, it plays an antagonistic role to TFL1 in the determination of inflorescence meristem identity. FT is expressed in leaves and is induced by long day treatment. Either the FT mRNA or protein is translocated to the shoot apex where it induces its own expression. Recent …
Ma02_g07850	2116.32	8464.02	5290.17	2.00001	0.187786	10.6504	1.73553e-26	7.79854e-25	Up	no_TFs	no_TFs	GSMUA_Achr2G05900_001	probable inactive receptor kinase At1g27190	AT1G27190	BIR3	Activated by TCP8/14/15/22, involved in modulation of GA-dependent stamen filament elongation.
Ma02_g07930	600.063	2147.37	1373.72	1.83992	0.185615	9.91256	3.67134e-23	1.2026e-21	Up	no_TFs	no_TFs	GSMUA_Achr2G06000_001	protein tipD, transcript variant X1	AT3G21060	RBL	Encodes a structural core component of a COMPASS-like H3K4 histone methylation complex that is also involved in the timing of the floral transition.
Ma02_g07950	1085.56	20526.7	10806.1	4.24152	0.227957	18.6067	2.83725e-77	3.70361e-74	Up	no_TFs	no_TFs	GSMUA_Achr2G06010_001	leucine-rich repeat receptor-like serine/threonine/tyrosine-protein kinase SOBIR1	AT2G31880	EVR	Encodes a putative leucine rich repeat transmembrane protein that is expressed in response to Pseudomonas syringae. Expression of SRRLK may be required for silencing via lsiRNAs. Regulates cell death and innate immunity.
Ma02_g08040	61.459	760.066	410.763	3.63484	0.271055	13.41	5.28522e-41	6.27187e-39	Up	no_TFs	no_TFs	GSMUA_Achr2G06100_001	putative quinone-oxidoreductase homolog, chloroplastic	AT1G23740	AOR	AOR is an alkenal/one oxidoreductase that acts on compounds with unsaturated alpha,beta-carbonyls. The activity of this enzyme with a number of substrates, including acrolein and 3-buten-2-one, was demonstrated in vitro using a truncated form of the protein that lacked approximately 80 of the first amino acids. This protein appears to localize to the chloroplast where it likely helps to maintain …
Ma02_g08050	39.0637	615.399	327.232	3.98032	0.216203	18.4101	1.09089e-75	1.29454e-72	Up	no_TFs	no_TFs	GSMUA_Achr2G06100_001	putative quinone-oxidoreductase homolog, chloroplastic	AT1G23740	AOR	AOR is an alkenal/one oxidoreductase that acts on compounds with unsaturated alpha,beta-carbonyls. The activity of this enzyme with a number of substrates, including acrolein and 3-buten-2-one, was demonstrated in vitro using a truncated form of the protein that lacked approximately 80 of the first amino acids. This protein appears to localize to the chloroplast where it likely helps to maintain …
Ma02_g08230	3778.95	1475.51	2627.23	-1.35674	0.121699	-11.1483	7.29555e-29	3.76413e-27	Down	no_TFs	no_TFs	GSMUA_Achr2G06300_001	filaggrin-like	AT5G53440	null	LOW protein: zinc finger CCCH domain protein;(source:Araport11)
Ma02_g08260	1315.09	498.502	906.797	-1.3996	0.359249	-3.89591	9.78294e-05	0.000323992	Down	no_TFs	no_TFs	GSMUA_Achr2G06340_001	mitochondrial adenine nucleotide transporter ADNT1-like, transcript variant X1	AT2G37890	null	Mitochondrial substrate carrier family protein;(source:Araport11)
Ma02_g08430	66.696	194.847	130.771	1.54074	0.342236	4.50198	6.7322e-06	2.77702e-05	Up	no_TFs	no_TFs	GSMUA_Achr2G06530_001	chaperone protein dnaJ 10-like, transcript variant X2	AT1G77020	null	DNAJ heat shock N-terminal domain-containing protein;(source:Araport11)
Ma02_g08440	114.334	273.477	193.906	1.25331	0.269792	4.64545	3.39344e-06	1.47556e-05	Up	bZIP	bZIP	GSMUA_Achr2G06540_001	ocs element-binding factor 1-like	AT1G75390	bZIP44	basic leucine-zipper 44;(source:Araport11)
Ma02_g08450	96.4536	245.262	170.858	1.34304	0.261164	5.14252	2.71074e-07	1.42022e-06	Up	no_TFs	no_TFs	GSMUA_Achr2G06550_001	uncharacterized LOC103973592	AT1G75388	NA	NA
Ma02_g08560	128.809	1705.1	916.955	3.72747	0.541376	6.88519	5.77123e-12	5.93888e-11	Up	no_TFs	no_TFs	GSMUA_Achr2G06630_001	heptahelical transmembrane protein 4-like	AT2G24150	HHP3	heptahelical transmembrane protein HHP3
Ma02_g08620	194.572	62.3067	128.439	-1.64228	0.593112	-2.76892	0.00562426	0.0126033	Down	no_TFs	no_TFs	NA	21 kDa protein-like	AT1G70720	null	Plant invertase/pectin methylesterase inhibitor superfamily protein;(source:Araport11)
Ma02_g08630	675.587	292.636	484.111	-1.2075	0.190817	-6.32807	2.48246e-10	2.05094e-09	Down	no_TFs	no_TFs	GSMUA_Achr2G06680_001	phosphoglucomutase, cytoplasmic 2-like	AT1G23190	PGM3	Encodes a cytosolic phosphoglucomutase (PGM). Two Arabidopsis PGM proteins (AT1G70730/PGM2 and AT1G23190/PGM3) have high sequence similarities and redundant functions. Mature plants possessing a single cPGM allele had a major reduction in cPGM activity. Whereas pgm2 and pgm3 single mutants are undistinguishable from the wild type, loss of both PGM2 and PGM3 severely impairs male and female gameto…
Ma02_g08650	28.9744	76.5272	52.7508	1.40365	0.536224	2.61765	0.00885388	0.0187773	Up	GARP	GARP-G2-like	GSMUA_Achr2G06700_001	transcription repressor KAN1-like	AT5G16560	KAN	Encodes a KANADI protein (KAN) that regulates organ polarity in Arabidopsis. KAN is required for abaxial identity in both leaves and carpels, and encodes a nuclear-localized protein in the GARP family of putative transcription factors. Together with KAN2, this gene appears to be involved in the development of the carpel and the outer integument of the ovule.Along with KAN2 and KAN4, KAN1 appears …
Ma02_g08720	432.511	2545.34	1488.93	2.55754	0.234487	10.9069	1.06812e-27	5.10724e-26	Up	bZIP	bZIP	GSMUA_Achr2G06770_001	transcription factor TGA2-like, transcript variant X1	AT1G77920	TGA7	bZIP transcription factor family protein;(source:Araport11)
Ma02_g08780	155.778	68.6698	112.224	-1.18396	0.338657	-3.49606	0.000472178	0.00135806	Down	no_TFs	no_TFs	GSMUA_Achr2G06840_001	alpha carbonic anhydrase 1, chloroplastic-like	AT3G52720	CAH1	Encodes an alpha carbonic anhydrase (CAH1) located in the chloroplast stroma. Most chloroplast proteins are encoded by the nuclear genome and imported with the help of sorting signals that are intrinsic parts of the polypeptides. CAH1 takes an alternative route through the secretory pathway, and becomes N-glycosylated before entering the chloroplast. Glycosylation and intra-molecular disulfide br…
Ma02_g08800	2380.94	1048.91	1714.93	-1.18275	0.125431	-9.42947	4.12162e-21	1.13266e-19	Down	no_TFs	no_TFs	GSMUA_Achr2G06860_001	signal peptidase complex catalytic subunit SEC11A-like	AT1G52600	null	Peptidase S24/S26A/S26B/S26C family protein;(source:Araport11)
Ma02_g08820	1400.95	8220.37	4810.66	2.55303	0.377812	6.75741	1.40476e-11	1.37356e-10	Up	no_TFs	no_TFs	GSMUA_Achr2G06890_001	magnesium-chelatase subunit ChlH, chloroplastic	AT5G13630	GUN5	Encodes magnesium chelatase involved in plastid-to-nucleus signal transduction.
Ma02_g08860	39.2518	712.271	375.761	4.18662	0.259481	16.1346	1.45786e-58	5.76673e-56	Up	no_TFs	no_TFs	GSMUA_Achr2G06940_001	uncharacterized LOC103976145	AT5G12340	null	PADRE protein up-regulated after infection by S. sclerotiorum.
Ma02_g08910	801.738	225.558	513.648	-1.82919	0.258169	-7.08525	1.38795e-12	1.53734e-11	Down	no_TFs	no_TFs	GSMUA_Achr2G06980_001	UDP-glucuronic acid decarboxylase 2-like	AT2G47650	UXS4	Encodes a Golgi localized isoform of UDP-glucuronic acid decarboxylase. UDP-glucuronic acid decarboxylase produces UDP-xylose, which is a substrate for many cell wall carbohydrates including hemicellulose and pectin. UDP-xylose is also known to feedback regulate several cell wall biosynthetic enzymes.
Ma02_g09040	2799.53	735.257	1767.4	-1.92877	0.189516	-10.1774	2.5028e-24	9.22891e-23	Down	no_TFs	no_TFs	GSMUA_Achr2G07130_001	xylosyltransferase 1-like	AT1G71070	null	Core-2/I-branching beta-1,6-N-acetylglucosaminyltransferase family protein;(source:Araport11)
Ma02_g09080	197.869	409.731	303.8	1.05153	0.448792	2.34302	0.0191282	0.0371204	Up	no_TFs	no_TFs	GSMUA_Achr2G07170_001	putative receptor-like protein kinase At4g00960, transcript variant X2	AT1G70740	null	Protein kinase superfamily protein;(source:Araport11)
Ma02_g09100	412.4	202.36	307.38	-1.02565	0.259236	-3.95642	7.60805e-05	0.000257919	Down	no_TFs	no_TFs	GSMUA_Achr2G07200_001	uncharacterized LOC103976124	AT1G25370	null	hypothetical protein (DUF1639);(source:Araport11)
Ma02_g09140	4578.47	2101.79	3340.13	-1.12322	0.212649	-5.28203	1.27763e-07	7.04139e-07	Down	no_TFs	no_TFs	GSMUA_Achr2G07240_001	atrophin-1-like	AT1G25300	null	Octicosapeptide/Phox/Bem1p family protein;(source:Araport11)
Ma02_g09160	1617.74	672.074	1144.91	-1.26724	0.325822	-3.88935	0.000100512	0.000331908	Down	no_TFs	no_TFs	GSMUA_Achr2G07260_001	oxysterol-binding protein-related protein 1C-like	AT1G77730	null	Pleckstrin homology (PH) domain superfamily protein;(source:Araport11)
Ma02_g09170	10.3918	69.4866	39.9392	2.76337	0.608359	4.54233	5.56357e-06	2.32844e-05	Up	AP2/ERF	AP2/ERF-ERF	NA	ethylene-responsive transcription factor ERF018-like	AT1G74930	ERF018	encodes a member of the DREB subfamily A-5 of ERF/AP2 transcription factor family. The protein contains one AP2 domain. There are 15 members in this subfamily including RAP2.1, RAP2.9 and RAP2.10. The mRNA is cell-to-cell mobile.
Ma02_g09180	9.48154	247.629	128.555	4.70173	0.518404	9.06963	1.19419e-19	2.82909e-18	Up	AP2/ERF	AP2/ERF-ERF	NA	ethylene-responsive transcription factor ERF017-like	AT1G74930	ERF018	encodes a member of the DREB subfamily A-5 of ERF/AP2 transcription factor family. The protein contains one AP2 domain. There are 15 members in this subfamily including RAP2.1, RAP2.9 and RAP2.10. The mRNA is cell-to-cell mobile.
Ma02_g09370	492.37	1787.35	1139.86	1.8611	0.255224	7.29204	3.05295e-13	3.67297e-12	Up	no_TFs	no_TFs	GSMUA_Achr2G07470_001	protein kinase 2A, chloroplastic-like, transcript variant X1	AT1G26970	PBL4	Protein kinase superfamily protein;(source:Araport11)
Ma02_g09500	194.246	723.937	459.091	1.90021	0.257621	7.37599	1.63134e-13	2.03291e-12	Up	no_TFs	no_TFs	GSMUA_Achr2G07590_001	uncharacterized LOC103976099	AT1G58120	null	hypothetical protein;(source:Araport11)
Ma02_g09520	190.952	541.941	366.447	1.50533	0.17454	8.62454	6.43502e-18	1.30333e-16	Up	no_TFs	no_TFs	GSMUA_Achr2G07610_001	transcription factor SAC51-like	AT5G50010	SACL2	transcription factor bHLH145;(source:Araport11)
Ma02_g09580	188.8	542.616	365.708	1.52308	0.24799	6.14171	8.16382e-10	6.25941e-09	Up	no_TFs	no_TFs	GSMUA_Achr2G07660_001	CDPK-related kinase 5-like	AT1G49580	null	Calcium-dependent protein kinase (CDPK) family protein;(source:Araport11)
Ma02_g09600	595.633	1196.22	895.927	1.00692	0.231198	4.35524	1.32923e-05	5.19339e-05	Up	no_TFs	no_TFs	GSMUA_Achr2G07680_001	mitogen-activated protein kinase kinase kinase 1-like	AT4G08500	MEKK1	Encodes a member of the A1 subgroup of the MEKK (MAPK/ERK kinase kinase) family. MEKK is another name for Mitogen-Activated Protein Kinase Kinase Kinase (MAPKKK or MAP3K). This subgroup has four members: At4g08500 (MEKK1, also known as ARAKIN, MAP3Kb1, MAPKKK8), At4g08480 (MEKK2, also known as MAP3Kb4, MAPKKK9), At4g08470 (MEKK3, also known as MAP3Kb3, MAPKKK10) and At4g12020 (MEKK4, also known a…
Ma02_g09650	78.3685	3956.29	2017.33	5.65865	1.00685	5.62017	1.90767e-08	1.18608e-07	Up	no_TFs	no_TFs	GSMUA_Achr2G07730_001	solute carrier family 25 member 44-like	AT1G72820	null	Mitochondrial substrate carrier family protein;(source:Araport11)
Ma02_g09750	7430.22	2938.11	5184.17	-1.33846	0.124091	-10.7861	4.00259e-27	1.86933e-25	Down	no_TFs	no_TFs	GSMUA_Achr2G07810_001	protein OBERON 4-like	AT1G14740	OBE3	Encodes a PHD-finger protein that, with TTA1, is redundantly required for MP-dependent embryonic root meristem initiation.
Ma02_g09780	238.363	91.5666	164.965	-1.38094	0.223027	-6.19179	5.94854e-10	4.64132e-09	Down	B3	B3	GSMUA_Achr2G07840_001	B3 domain-containing protein Os11g0197600-like, transcript variant X1	AT1G49480	RTV1	Encodes a nuclear-localized DNA-binding protein that interacts with ITN1 at the PM and nuclei in vivo and may regulate ITN's subcellular localization.
Ma02_g09840	210.669	51.004	130.837	-2.04624	0.735513	-2.78206	0.00540158	0.0121631	Down	no_TFs	no_TFs	GSMUA_Achr2G07910_001	heavy metal-associated isoprenylated plant protein 26-like	AT1G22990	ATHMP04	Heavy metal transport/detoxification superfamily protein;(source:Araport11)
Ma02_g09880	322.576	888.514	605.545	1.46319	0.311996	4.68976	2.73521e-06	1.20622e-05	Up	no_TFs	no_TFs	GSMUA_Achr2G07940_001	uncharacterized LOC103976067	AT1G48300	DGAT3	Cytosolic iron-sulfur protein with a [2Fe-2S] cluster which synthesizes triacylglycerol (DGAT activity).
Ma02_g09900	62307.5	147111	104709	1.23943	0.256536	4.83141	1.35572e-06	6.30905e-06	Up	no_TFs	no_TFs	GSMUA_Achr2T07970_001	S-adenosylmethionine synthase 5	AT1G02500	SAM-1	encodes a S-adenosylmethionine synthetase. SAM1 is regulated by protein S-nitrosylation. The covalent binding of nitric oxide (NO) to the Cys114 residue inhibits the enzyme activity.
Ma02_g09990	451.991	200.169	326.08	-1.1756	0.268915	-4.37166	1.23305e-05	4.84442e-05	Down	no_TFs	no_TFs	GSMUA_Achr2G08080_001	short-chain dehydrogenase TIC 32, chloroplastic-like	AT4G27760	FEY3	Encodes an oxidoreductase required for vegetative shoot apex development. Mutants display disruptions in leaf positioning and meristem maintenance.
Ma02_g10050	664.812	321.636	493.224	-1.04713	0.121234	-8.63724	5.75867e-18	1.17271e-16	Down	no_TFs	no_TFs	GSMUA_Achr2G08130_001	long chain acyl-CoA synthetase 9, chloroplastic-like	AT1G77590	LACS9	Encodes major plastidic long chain acyl-CoA synthetase with a slight substrate preference of oleic acid over any of the other fatty acids.
Ma02_g10070	524.428	1192.14	858.283	1.18597	0.203671	5.82298	5.78089e-09	3.88873e-08	Up	no_TFs	no_TFs	GSMUA_Achr2G08170_001	uncharacterized LOC103976049, transcript variant X1	AT2G41705	FEX	Encodes a fluoride export protein.
Ma02_g10160	21897.6	7125.32	14511.5	-1.61972	0.323949	-4.99993	5.73506e-07	2.84163e-06	Down	no_TFs	no_TFs	GSMUA_Achr2G08300_001	uncharacterized LOC103976040	AT1G80240	DGR1	DUF642 gene
Ma02_g10170	353.207	765.421	559.314	1.11628	0.162585	6.86585	6.60979e-12	6.74332e-11	Up	no_TFs	no_TFs	GSMUA_Achr2G08310_001	EG45-like domain containing protein	AT2G18660	EXLB3	Encodes PNP-A (Plant Natriuretic Peptide A). PNPs are a class of systemically mobile molecules distantly related to expansins; their biological role has remained elusive. PNP-A contains a signal peptide domain and is secreted into the extracellular space. Co-expression analyses using microarray data suggest that PNP-A may function as a component of plant defence response and SAR in particular, an…
Ma02_g10210	700.789	297.81	499.299	-1.23378	0.208075	-5.92949	3.03885e-09	2.13932e-08	Down	no_TFs	no_TFs	GSMUA_Achr2G08350_001	uncharacterized LOC103976034, transcript variant X1	AT5G19590	null	DUF538 family protein (Protein of unknown function, DUF538);(source:Araport11)
Ma02_g10340	48.5783	325.872	187.225	2.74859	0.360496	7.62446	2.45057e-14	3.34084e-13	Up	C2H2	C2H2	GSMUA_Achr2G08460_001	zinc finger protein MAGPIE-like, transcript variant X2	AT3G45260	BIB	BIB is a member of the BIRD family of zinc finger proteins that includes JKD. BIB functions redundantly with JKD to retain SHR in the nucleus and thereby restrict SHR movement in root tissues.
Ma02_g10400	142.767	27.8486	85.3077	-2.35763	0.496552	-4.748	2.05435e-06	9.25501e-06	Down	no_TFs	no_TFs	GSMUA_Achr2G08520_001	myosin-9-like	AT3G45900	null	Ribonuclease P protein subunit P38-like protein;(source:Araport11)
Ma02_g10490	1419.1	520.208	969.654	-1.44766	0.23979	-6.03719	1.56819e-09	1.15067e-08	Down	no_TFs	no_TFs	GSMUA_AchrUn_randomG25730_001	uncharacterized LOC103975211, transcript variant X2	AT2G36630	null	Sulfite exporter TauE/SafE family protein;(source:Araport11)
Ma02_g10570	287.795	632.857	460.326	1.13732	0.413843	2.7482	0.00599233	0.0133433	Up	no_TFs	no_TFs	GSMUA_Achr2G08670_001	L-gulonolactone oxidase-like, transcript variant X2	AT1G32300	ATGULLO1	D-arabinono-1,4-lactone oxidase family protein;(source:Araport11)
Ma02_g10580	62.8148	218.053	140.434	1.79809	0.462071	3.89138	9.96752e-05	0.000329437	Up	no_TFs	no_TFs	GSMUA_Achr2G08670_001	L-gulonolactone oxidase-like	AT1G32300	ATGULLO1	D-arabinono-1,4-lactone oxidase family protein;(source:Araport11)
Ma02_g10590	280.949	1566.71	923.832	2.48056	0.37615	6.59459	4.26445e-11	3.90399e-10	Up	no_TFs	no_TFs	GSMUA_Achr2G08700_001	L-gulonolactone oxidase-like	AT1G32300	ATGULLO1	D-arabinono-1,4-lactone oxidase family protein;(source:Araport11)
Ma02_g10610	110.108	44.707	77.4074	-1.29825	0.428578	-3.02921	0.00245197	0.0060011	Down	no_TFs	no_TFs	GSMUA_Achr2T08720_001	Non-symbiotic hemoglobin 2	AT2G16060	GLB1	Encodes a class 1 nonsymbiotic hemoglobin induced by low oxygen levels with very high oxygen affinity. It is not likely to be a hemoglobin transporter because of its extremely high affinity for oxygen. Overexpression impairs cold stress-induced nitric oxide (NO) production.
Ma02_g10630	1240.65	5716.93	3478.79	2.20465	0.241088	9.1446	5.9853e-20	1.46036e-18	Up	no_TFs	no_TFs	GSMUA_Achr2G08740_001	wall-associated receptor kinase-like 14	AT2G23450	null	Protein kinase superfamily protein;(source:Araport11)
Ma02_g10760	385.066	775.744	580.405	1.01162	0.272321	3.7148	0.000203368	0.000633116	Up	Tify	Tify	GSMUA_Achr2G08870_001	protein TIFY 4B, transcript variant X2	AT4G14720	PPD2	PPD2 (and its paralog, PPD1) encode plant-specific putative DNA-binding proteins. Deletion of the PPD locus increases leaf lamina size and results in dome-shaped rather than flat leaves. Siliques are also altered in shape because of extra lamina growth.
Ma02_g10830	224.727	1818.33	1021.53	3.01755	0.543803	5.54897	2.87364e-08	1.74389e-07	Up	no_TFs	no_TFs	GSMUA_Achr2G08950_001	uncharacterized LOC103975985	AT1G70420	null	DNA ligase-like protein, putative (DUF1645);(source:Araport11)
Ma02_g10930	423.052	206.996	315.024	-1.033	0.298486	-3.4608	0.000538576	0.001528	Down	no_TFs	no_TFs	GSMUA_Achr2G09050_001	60S ribosomal protein L18a-like	AT1G29965	RPL18AD	cytosolic ribosomal protein gene, part of eL20 family
Ma02_g10940	132.854	279.237	206.045	1.07013	0.234686	4.55982	5.11963e-06	2.15961e-05	Up	no_TFs	no_TFs	GSMUA_Achr2G09060_001	RNA exonuclease 4	AT2G48100	null	Exonuclease family protein;(source:Araport11)
Ma02_g10970	625.394	202.814	414.104	-1.62414	0.25731	-6.312	2.75447e-10	2.25748e-09	Down	NAC	NAC	GSMUA_Achr2T09080_001	Putative NAC domain-containing protein 8	AT1G28470	ANAC010	NAC domain containing protein 10;(source:Araport11)
Ma02_g11010	82.9554	12.8529	47.9041	-2.69093	0.57554	-4.67549	2.93256e-06	1.28754e-05	Down	C2C2	C2C2-Dof	GSMUA_Achr2G09110_001	cyclic dof factor 4-like	AT2G34140	COG1	CDF4 is member of the group II DOF transcription factor family is involved in regulation of differentiation root columella cells. It is a direct target of the transcriptional repressor WOX5. CDF4 itself is a transcriptional repressor that appears to repress root columella stem cell identity. Ectopic expression of CDF leads to premature differentiation of root columella cells.
Ma02_g11040	71.8929	162.173	117.033	1.17628	0.29264	4.01957	5.8305e-05	0.000201959	Up	no_TFs	no_TFs	GSMUA_Achr2G09140_001	photosystem I reaction center subunit VI, chloroplastic, transcript variant X2	AT1G52230	PSAH-2	Phosphorylation of this protein is dependent on calcium. The mRNA is cell-to-cell mobile.
Ma02_g11070	2167.12	885.48	1526.3	-1.29148	0.257668	-5.0122	5.38124e-07	2.68158e-06	Down	no_TFs	no_TFs	GSMUA_Achr2G09170_001	uncharacterized LOC103975966, transcript variant X3	AT5G11530	EMF1	Involved in regulating reproductive development
Ma02_g11140	739.952	1760.65	1250.3	1.25141	0.127886	9.78535	1.30145e-22	4.04005e-21	Up	no_TFs	no_TFs	GSMUA_Achr2G09260_001	E3 ubiquitin-protein ligase SINAT5-like	AT1G66650	null	Protein with RING/U-box and TRAF-like domain;(source:Araport11)
Ma02_g11150	149.091	13.1088	81.1	-3.5033	0.380072	-9.21747	3.04187e-20	7.64332e-19	Down	no_TFs	no_TFs	GSMUA_Achr2G09270_001	uncharacterized LOC103975956, transcript variant X1	AT2G19680	null	Mitochondrial ATP synthase subunit G protein;(source:Araport11)
Ma02_g11210	2237.2	948.313	1592.76	-1.23821	0.321434	-3.85214	0.00011709	0.000381776	Down	no_TFs	no_TFs	GSMUA_Achr2G09340_001	lysM domain receptor-like kinase 3, transcript variant X2	AT1G51940	ATLYK3	Encodes a LysM-containing receptor-like kinase. Induction of chitin-responsive genes by chitin treatment is not blocked in the mutant. Based on protein sequence alignment analysis, it has a typical RD signaling domain in its catalytic loop and possesses autophosphorylation activity.It is required for the suppression of defense responses in absence of pathogen infection or upon abscisic acid treat…
Ma02_g11230	23.8683	3.9635	13.9159	-2.588	1.04981	-2.4652	0.0136935	0.0276165	Down	B3	B3	GSMUA_Achr2G09380_001	B3 domain-containing protein Os01g0723500-like	AT1G49480	RTV1	Encodes a nuclear-localized DNA-binding protein that interacts with ITN1 at the PM and nuclei in vivo and may regulate ITN's subcellular localization.
Ma02_g11250	9.85443	217.585	113.72	4.47385	0.817422	5.47313	4.42166e-08	2.60461e-07	Up	no_TFs	no_TFs	GSMUA_Achr2T09410_001	Carotenoid cleavage dioxygenase 8, chloroplastic	AT4G32810	MAX4	Encodes a protein with similarity to carotenoid cleaving deoxygenases, the enzymes that cleave beta-carotene. Involved in the production of a graft transmissable signal to suppress axillary branching. Protein is localized to chloroplast stroma and expressed primarily in root tip. Mutants in the gene exhibit increased shoot branching, and light-dependent defects in hook opening and hypocotyl/root …
Ma02_g11350	487.055	67.3839	277.219	-2.85162	0.263527	-10.821	2.73798e-27	1.28562e-25	Down	no_TFs	no_TFs	GSMUA_Achr2G09510_001	probable serine/threonine-protein kinase drkC, transcript variant X3	AT1G14000	VIK	Encodes a protein with similarity to members of the C1 subgroup of MAP kinase kinase kinases. Interacts physically with the receptor kinase BRL2/VH1 and appears to be involved in auxin and brassinosteriod signaling. The mRNA is cell-to-cell mobile.
Ma02_g11370	30.2898	279.523	154.907	3.19812	0.356177	8.979	2.7325e-19	6.26316e-18	Up	no_TFs	no_TFs	GSMUA_Achr2T09550_001	Putative Probably inactive leucine-rich repeat receptor-like protein kinase IMK2	AT4G18760	AtRLP51	receptor like protein 51;(source:Araport11)
Ma02_g11460	4156.91	1525.02	2840.96	-1.44664	0.302552	-4.78147	1.74015e-06	7.95203e-06	Down	no_TFs	no_TFs	GSMUA_Achr2G09630_001	kinesin light chain 3-like, transcript variant X2	AT1G27500	KLCR3	Tetratricopeptide repeat (TPR)-like superfamily protein;(source:Araport11)
Ma02_g11470	3647.89	8993.66	6320.78	1.30194	0.184145	7.07017	1.54744e-12	1.7046e-11	Up	no_TFs	no_TFs	GSMUA_Achr2G09640_001	U-box domain-containing protein 7-like, transcript variant X1	AT1G67530	PUB7	ARM repeat superfamily protein;(source:Araport11)
Ma02_g11490	27.0348	86.5499	56.7923	1.67411	0.398486	4.20116	2.65549e-05	9.80301e-05	Up	no_TFs	no_TFs	GSMUA_Achr2G09670_001	phosphopantetheine adenylyltransferase-like, transcript variant X2	AT2G18250	COAD	At2g18250 encodes pantetheine-phosphate adenylyltransferase catalyzing the formation of dephospho-CoA from pantetheine 4'-phosphate. The enzyme is involved in coenzyme A biosynthesis.
Ma02_g11500	1633.05	779.933	1206.49	-1.06662	0.134371	-7.93791	2.05611e-15	3.2028e-14	Down	no_TFs	no_TFs	GSMUA_Achr2G09680_001	uncharacterized LOC103975929, transcript variant X1	AT5G66420	null	TIM-barrel signal transduction protein;(source:Araport11)
Ma02_g11620	60.6046	172.674	116.639	1.50443	0.284226	5.29306	1.20283e-07	6.66576e-07	Up	no_TFs	no_TFs	GSMUA_Achr2T09810_001	Hypothetical protein	AT2G35490	FBN2	Involved in photoprotection of photosystem II.
Ma02_g11680	840.253	1848.19	1344.22	1.13736	0.222315	5.11601	3.12074e-07	1.61942e-06	Up	no_TFs	no_TFs	GSMUA_Achr2G09870_001	DUF21 domain-containing protein At2g14520-like, transcript variant X3	AT1G03270	null	CBS domain protein with a domain protein (DUF21);(source:Araport11)
Ma02_g11730	7522.14	147885	77703.6	4.29722	0.488513	8.79653	1.41112e-18	3.04463e-17	Up	no_TFs	no_TFs	GSMUA_Achr2G09920_001	MATE efflux family protein LAL5-like	AT4G23030	null	MATE efflux family protein;(source:Araport11)
Ma02_g11790	30.4093	76.9622	53.6857	1.3465	0.324797	4.14567	3.38818e-05	0.000122803	Up	no_TFs	no_TFs	GSMUA_Achr2G09980_001	aluminum-activated malate transporter 10-like	AT1G08430	ATALMT1	Encodes a Al-activated malate efflux transporter. It is essential for aluminum tolerance but does not represent the major Al tolerance QTL. Staurosporine and calyculin A both block all changes in AtALMT1 gene expression (as a result malate release is totally inhibited). AtALMT1 transcription was clearly induced by indole-3-acetic acid, abscisic acid, low pH, hydrogen peroxide and flg22. STOP1 and…
Ma02_g11840	145.13	385.812	265.471	1.41123	0.23829	5.92234	3.17386e-09	2.22862e-08	Up	no_TFs	no_TFs	GSMUA_Achr2G10030_001	putative kinase-like protein TMKL1, transcript variant X2	AT5G61570	null	Protein kinase superfamily protein;(source:Araport11)
Ma02_g11850	233.373	677.301	455.337	1.53857	0.340267	4.52165	6.13582e-06	2.55036e-05	Up	HB	HB-HD-ZIP	GSMUA_Achr2G10040_001	homeobox-leucine zipper protein HAT4-like	AT2G44910	ATHB-4	Encodes a homeodomain protein whose expression displays a dependence on phyB for both red and far-red light response. Also involved in the shade avoidance syndrome.
Ma02_g12020	17.8883	82.9642	50.4263	2.20142	0.518696	4.24414	2.19429e-05	8.22724e-05	Up	no_TFs	no_TFs	GSMUA_Achr2G10220_001	uncharacterized LOC103975886	AT2G18196	ATHMP16	Heavy metal transport/detoxification superfamily protein;(source:Araport11)
Ma02_g12200	7.36367	99.3131	53.3384	3.75008	0.80244	4.67335	2.96324e-06	1.29975e-05	Up	no_TFs	no_TFs	GSMUA_Achr2G10380_001	uncharacterized LOC103975877	AT2G44670	null	senescence-associated family protein (DUF581);(source:Araport11)
Ma02_g12240	4778.11	862.728	2820.42	-2.46968	0.226059	-10.925	8.75595e-28	4.21756e-26	Down	no_TFs	no_TFs	GSMUA_Achr2G10430_001	glutamate dehydrogenase 2	AT1G51720	null	Amino acid dehydrogenase family protein;(source:Araport11)
Ma02_g12320	60.7921	24.1066	42.4494	-1.33264	0.601578	-2.21524	0.0267433	0.0499597	Down	AP2/ERF	AP2/ERF-ERF	GSMUA_Achr2T10490_001	Putative Ethylene-responsive transcription factor ERF105	AT3G23230	TDR1	encodes a member of the ERF (ethylene response factor) subfamily B-3 of ERF/AP2 transcription factor family. The protein contains one AP2 domain. There are 18 members in this subfamily including ATERF-1, ATERF-2, AND ATERF-5.
Ma02_g12430	211.971	85.8129	148.892	-1.30642	0.515377	-2.53488	0.0112486	0.0232369	Down	no_TFs	no_TFs	GSMUA_Achr2G10590_001	uncharacterized LOC103975857	AT1G09320	ADCP1	Heterochromatin-binding protein which can bind to three H3K9me2 tails. Preferentially binds to long TEs. Required for transcriptional silencing, non-CG DNA methylation, and H3K9 dimethylation at some loci.
Ma02_g12530	2396.62	978.32	1687.47	-1.29276	0.243865	-5.30111	1.15099e-07	6.39608e-07	Down	no_TFs	no_TFs	GSMUA_Achr2G10680_001	myosin-1-like	AT1G42680	null	P-loop containing nucleoside triphosphate hydrolases superfamily protein;(source:Araport11)
Ma02_g12540	1879.35	4728.1	3303.72	1.33134	0.22536	5.90762	3.47087e-09	2.42413e-08	Up	TCP	TCP	GSMUA_Achr2G10690_001	transcription factor TCP7-like	AT5G08330	CHE	Circadian oscillator protein which interacts with bZIP63 and regulates a response of the circadian oscillator to sugar. Is not required for the sugar-induced circadian phase advance in the morning; regulates a response of CCA1 to sugars.
Ma02_g12570	273.794	1000.75	637.27	1.87088	0.266039	7.03238	2.0304e-12	2.20681e-11	Up	no_TFs	no_TFs	GSMUA_Achr2G10700_001	sugar transport protein 10-like	AT1G50310	STP9	Sucrose transporter, expressed in pollen tubes.
Ma02_g12580	1712.62	13977	7844.82	3.02882	0.329432	9.19407	3.78256e-20	9.41384e-19	Up	no_TFs	no_TFs	GSMUA_Achr2G10720_001	probable leucine-rich repeat receptor-like protein kinase At1g35710	AT4G13880	RLP48	receptor like protein 48;(source:Araport11)
Ma02_g12980	163.098	57.48	110.289	-1.50498	0.428304	-3.5138	0.000441745	0.00127814	Down	no_TFs	no_TFs	GSMUA_Achr2G11090_001	GDSL esterase/lipase At5g55050-like	AT1G54020	null	GDSL-motif esterase/acyltransferase/lipase. Enzyme group with broad substrate specificity that may catalyze acyltransfer or hydrolase reactions with lipid and non-lipid substrates.
Ma02_g13020	1808.43	640.798	1224.61	-1.49679	0.349144	-4.28703	1.81078e-05	6.90433e-05	Down	no_TFs	no_TFs	GSMUA_Achr2G11130_001	GDSL esterase/lipase At5g55050-like	AT1G53920	GLIP5	Contains lipase signature motif and GDSL domain.
Ma02_g13050	303.023	104.034	203.529	-1.54243	0.373935	-4.12487	3.70947e-05	0.000133503	Down	no_TFs	no_TFs	GSMUA_Achr2T11160_001	Putative GDSL esterase/lipase At5g55050	AT1G54020	null	GDSL-motif esterase/acyltransferase/lipase. Enzyme group with broad substrate specificity that may catalyze acyltransfer or hydrolase reactions with lipid and non-lipid substrates.
Ma02_g13080	5949.19	16199.1	11074.1	1.4452	0.156776	9.21828	3.01902e-20	7.59323e-19	Up	no_TFs	no_TFs	GSMUA_Achr2T11190_001	Probable aquaporin PIP2-6	AT2G16850	PIP3B	plasma membrane intrinsic protein 2;(source:Araport11)
Ma02_g13150	91.8958	248.844	170.37	1.43853	0.292112	4.92459	8.45388e-07	4.07281e-06	Up	LOB	LOB	GSMUA_Achr2G11240_001	LOB domain-containing protein 18-like	AT2G45420	LBD18	LOB domain-containing protein 18;(source:Araport11)
Ma02_g13180	2358.15	1063.8	1710.97	-1.14841	0.313987	-3.65751	0.000254673	0.000777087	Down	no_TFs	no_TFs	GSMUA_Achr2G11280_001	thaumatin-like protein 1	AT1G73620	null	Pathogenesis-related thaumatin superfamily protein;(source:Araport11)
Ma02_g13240	53.8165	238.943	146.38	2.15057	0.346866	6.2	5.64647e-10	4.42672e-09	Up	no_TFs	no_TFs	GSMUA_Achr2G11330_001	cell number regulator 13-like	AT2G17780	MCA2	Encodes a mechanosensitive channel candidate MCA2. The three-dimensional structure of MCA2 was reconstructed and appears to comprise a small transmembrane region and large cytoplasmic region.
Ma02_g13600	325.297	109.834	217.566	-1.56674	0.52352	-2.9927	0.00276519	0.00669364	Down	no_TFs	no_TFs	GSMUA_Achr2G11750_001	cyclin-dependent kinases regulatory subunit 1	AT2G27970	CKS2	CDK-subunit 2;(source:Araport11)
Ma02_g13630	501.248	1705.91	1103.58	1.76755	0.211642	8.35161	6.73384e-17	1.24211e-15	Up	no_TFs	no_TFs	GSMUA_Achr2G11800_001	uncharacterized LOC103975776	AT1G04000	null	hypothetical protein;(source:Araport11)
Ma02_g13770	157.358	31.6063	94.4823	-2.31717	0.561897	-4.12384	3.72608e-05	0.000134045	Down	no_TFs	no_TFs	GSMUA_Achr2G11920_001	kinesin-like protein NACK1, transcript variant X1	AT1G18370	NACK1	Encodes a kinesin HINKEL. Required for cytokinesis in pollen. Mutant has cytokinesis defects; seedling lethal.
Ma02_g13920	218.709	520.854	369.781	1.25249	0.241505	5.18619	2.14643e-07	1.14408e-06	Up	no_TFs	no_TFs	GSMUA_Achr2G12010_001	BOI-related E3 ubiquitin-protein ligase 1-like, transcript variant X1	AT1G32740	null	SBP (S-ribonuclease binding protein) family protein;(source:Araport11)
Ma02_g14160	160.381	3399.48	1779.93	4.40669	0.458726	9.60637	7.5154e-22	2.17763e-20	Up	no_TFs	no_TFs	GSMUA_Achr2G12320_001	phosphoenolpyruvate carboxylase kinase 2-like	AT1G08650	ATPPCK1	Encodes a phosphoenolpyruvate carboxylase kinase that is expressed at highest levels in leaves. Expression is induced by light. The mRNA is cell-to-cell mobile.
Ma02_g14170	441.531	954.366	697.948	1.11239	0.235055	4.73246	2.21815e-06	9.93978e-06	Up	no_TFs	no_TFs	GSMUA_Achr2G12330_001	patatin-like protein 6, transcript variant X2	AT2G39220	PLP6	Phospholipase pPLAIIIa involved in seed germination and resistance to Turnip Crinkle Virus.
Ma02_g14230	218.417	752.181	485.299	1.78281	0.290576	6.13543	8.49271e-10	6.50203e-09	Up	no_TFs	no_TFs	GSMUA_Achr2G12400_001	uncharacterized LOC103975724	AT1G55360	null	tRNA-splicing ligase (DUF239);(source:Araport11)
Ma02_g14310	1641.71	770.347	1206.03	-1.09154	0.240891	-4.53127	5.86303e-06	2.44514e-05	Down	no_TFs	no_TFs	GSMUA_Achr2G12470_001	uncharacterized LOC103975716	AT1G59650	CW14	Encodes CW14.
Ma02_g14450	2752.15	1179.14	1965.64	-1.22243	0.129169	-9.4638	2.96964e-21	8.23894e-20	Down	bZIP	bZIP	GSMUA_Achr2G12610_001	light-inducible protein CPRF2-like, transcript variant X1	AT3G54620	AtbZIP25	bZIP transcription factor-like protein mRNA
Ma02_g14460	85.9983	17.7072	51.8527	-2.27419	0.373724	-6.0852	1.16343e-09	8.72556e-09	Down	no_TFs	no_TFs	GSMUA_Achr2G12620_001	sec-independent protein translocase protein TATA, chloroplastic-like	AT5G52440	HCF106	HCF106; nuclear gene for chloroplast. Thylakoid membrane delta pH translocation pathway component protein; related to Escherichia coli TatA and TatB The mRNA is cell-to-cell mobile.
Ma02_g14520	12663.4	45315.8	28989.6	1.83936	0.381435	4.82222	1.41971e-06	6.58572e-06	Up	no_TFs	no_TFs	GSMUA_Achr2G12690_001	leucine-rich repeat extensin-like protein 6	AT3G22800	null	Leucine-rich repeat (LRR) family protein;(source:Araport11)
Ma02_g14560	134.205	586.075	360.14	2.12804	0.385015	5.52716	3.25448e-08	1.95987e-07	Up	no_TFs	no_TFs	GSMUA_Achr2G12720_001	glutamate dehydrogenase, transcript variant X2	AT1G51720	null	Amino acid dehydrogenase family protein;(source:Araport11)
Ma02_g14570	9170.46	3785.85	6478.15	-1.27629	0.249681	-5.1117	3.1927e-07	1.65479e-06	Down	C2C2	C2C2-GATA	GSMUA_Achr2G12730_001	GATA transcription factor 12-like	AT4G36240	GATA7	Encodes a member of the GATA factor family of zinc finger transcription factors.
Ma02_g14610	3149.5	488.471	1818.99	-2.68864	0.39273	-6.84603	7.59298e-12	7.70165e-11	Down	no_TFs	no_TFs	GSMUA_Achr2G12770_001	glucan endo-1,3-beta-glucosidase 8-like	AT1G64760	HEB1	ZERZAUST is an atypical &#946;-1,3 glucanase. The protein is localized to punctate regions of the apoplast, near cellular junctions. Mutants in Ler background display aberrant floral morphology and twisted siliques and stems. Biochemcial analysis of mutant cell wall composition indicates cell wall defects. However, in Col background, there is no phenotype due to compensatory effect of ZETH gene e…
Ma02_g14630	90.3072	24.251	57.2791	-1.90165	0.676915	-2.80929	0.00496511	0.0112589	Down	no_TFs	no_TFs	GSMUA_Achr2G12790_001	probable inactive leucine-rich repeat receptor-like protein kinase At3g03770, transcript variant X3	AT3G03770	null	Leucine-rich repeat protein kinase family protein;(source:Araport11)
Ma02_g14660	101.896	47.5447	74.7203	-1.10162	0.320168	-3.44076	0.00058008	0.00163529	Down	no_TFs	no_TFs	GSMUA_Achr2G12830_001	uncharacterized LOC103975681	AT2G35850	null	transmembrane protein;(source:Araport11)
Ma02_g14690	727.531	304.016	515.774	-1.25951	0.200572	-6.27958	3.39484e-10	2.74734e-09	Down	no_TFs	no_TFs	GSMUA_Achr2G12860_001	uncharacterized LOC103975679	AT2G25460	null	EEIG1/EHBP1 protein amino-terminal domain protein;(source:Araport11)
Ma02_g14730	2240.56	1019.64	1630.1	-1.13613	0.163802	-6.93603	4.03286e-12	4.22835e-11	Down	no_TFs	no_TFs	GSMUA_Achr2G12890_001	protein SPT2 homolog, transcript variant X1	AT2G22720	null	SPT2 chromatin protein;(source:Araport11)
Ma02_g14900	7103.16	2837.23	4970.19	-1.32398	0.171309	-7.72865	1.08691e-14	1.56427e-13	Down	no_TFs	no_TFs	GSMUA_Achr2G13070_001	DEAD-box ATP-dependent RNA helicase 9-like	AT3G22330	ATRH53	DEAD-box protein required for efficient group II intron splicing in mitochondria.
Ma02_g15010	48.0674	18.4198	33.2436	-1.37641	0.41956	-3.2806	0.00103587	0.00275477	Down	LOB	LOB	GSMUA_Achr2G13170_001	LOB domain-containing protein 4	AT1G31320	LBD4	LOB domain-containing protein 4;(source:Araport11)
Ma02_g15040	37.5798	85.8986	61.7392	1.18679	0.48987	2.42266	0.0154074	0.0306634	Up	HB	HB-KNOX	GSMUA_Achr2G13200_001	homeobox protein knotted-1-like 2	AT1G70510	ATK1	A member of class I knotted1-like homeobox gene family (together with KNAT1). Similar to the knotted1 (kn1) homeobox gene of maize. KNAT2 acts synergistically with cytokinins and antagonistically with ethylene based on ectopic expression studies in different mutant backgrounds and hormone treatments. In addition, KNAT2 is negatively regulated by AS and YABBY genes. KNAT2 is strongly expressed in …
Ma02_g15050	429.106	9.89725	219.502	-5.44342	0.635492	-8.56567	1.07451e-17	2.14303e-16	Down	no_TFs	no_TFs	GSMUA_Achr2G13210_001	pathogenesis-related protein 1C-like	AT1G50060	null	CAP (Cysteine-rich secretory proteins, Antigen 5, and Pathogenesis-related 1 protein) superfamily protein;(source:Araport11)
Ma02_g15060	735.946	17.5418	376.744	-5.39093	0.564019	-9.55806	1.19981e-21	3.44214e-20	Down	no_TFs	no_TFs	GSMUA_Achr2G13220_001	pathogenesis-related protein 1-like	AT1G50060	null	CAP (Cysteine-rich secretory proteins, Antigen 5, and Pathogenesis-related 1 protein) superfamily protein;(source:Araport11)
Ma02_g15080	295.433	93.6063	194.52	-1.65844	0.604664	-2.74275	0.00609263	0.0135393	Down	no_TFs	no_TFs	GSMUA_Achr2G13240_001	pathogenesis-related protein 1-like	AT1G50060	null	CAP (Cysteine-rich secretory proteins, Antigen 5, and Pathogenesis-related 1 protein) superfamily protein;(source:Araport11)
Ma02_g15110	84.161	247.718	165.939	1.55246	0.380832	4.07649	4.57206e-05	0.000161716	Up	no_TFs	no_TFs	GSMUA_Achr2G13260_001	uncharacterized LOC103975645	AT1G21060	null	Serine/Threonine-kinase, putative (Protein of unknown function, DUF547);(source:Araport11)
Ma02_g15190	151.858	23.381	87.6196	-2.70124	0.897038	-3.01128	0.00260145	0.00633073	Down	GARP	GARP-G2-like	GSMUA_Achr2G13320_001	probable transcription factor RL9	AT5G42630	ATS	Encodes a member of the KANADI family of putative transcription factors. Involved in integument formation during ovule development and expressed at the boundary between the inner and outer integuments. It is essential for directing laminar growth of the inner integument.Along with KAN1 and KAN2, KAN4 is involved in proper localization of PIN1 in early embryogenesis.
Ma02_g15270	1619.05	21165.2	11392.1	3.70866	0.37138	9.98616	1.75241e-23	5.94931e-22	Up	C2H2	C2H2	GSMUA_Achr2G13410_001	zinc finger protein 1-like	AT1G49900	null	C2H2 type zinc finger transcription factor family;(source:Araport11)
Ma02_g15290	5444.52	1320	3382.26	-2.04417	0.34667	-5.8966	3.71077e-09	2.57583e-08	Down	LOB	LOB	GSMUA_Achr2G13440_001	LOB domain-containing protein 37-like	AT3G49940	LBD38	LOB domain-containing protein 38;(source:Araport11)
Ma02_g15390	2744.56	657.903	1701.23	-2.06075	0.25367	-8.12373	4.52061e-16	7.59946e-15	Down	no_TFs	no_TFs	GSMUA_Achr2G13520_001	probable galacturonosyltransferase 13	AT3G01040	GAUT13	Encodes a protein with putative galacturonosyltransferase activity.
Ma02_g15450	1215.31	253.326	734.319	-2.26254	0.390164	-5.79896	6.67289e-09	4.44411e-08	Down	no_TFs	no_TFs	GSMUA_Achr2G13600_001	cytochrome P450 85A-like	AT1G55940	CYP708A1	cytochrome P450 family protein;(source:Araport11)
Ma02_g15510	1080.18	421.56	750.868	-1.35706	0.268804	-5.04854	4.45207e-07	2.25034e-06	Down	NF-Y	NF-YB	GSMUA_Achr2G13670_001	nuclear transcription factor Y subunit B-3-like	AT2G27470	NF-YB11	nuclear factor Y, subunit B11;(source:Araport11)
Ma02_g15540	1661.34	4663.44	3162.39	1.48944	0.211896	7.02914	2.07804e-12	2.25765e-11	Up	no_TFs	no_TFs	GSMUA_Achr2G13700_001	alpha-1,6-mannosyl-glycoprotein 2-beta-N-acetylglucosaminyltransferase-like, transcript variant X1	AT2G05320	GNT2	beta-1,2-N-acetylglucosaminyltransferase II;(source:Araport11)
Ma02_g15650	203.482	408.393	305.938	1.00492	0.184202	5.4555	4.88345e-08	2.86306e-07	Up	no_TFs	no_TFs	GSMUA_Achr2G13810_001	probable ADP-ribosylation factor GTPase-activating protein AGD11	AT1G23140	CAR8	Expression is upregulated in the shoot of cax1/cax3 mutant.
Ma02_g15740	267.237	721.562	494.399	1.4347	0.226276	6.34046	2.29073e-10	1.90156e-09	Up	no_TFs	no_TFs	GSMUA_Achr2G13900_001	glucan endo-1,3-beta-glucosidase 1-like	AT1G66250	null	O-Glycosyl hydrolases family 17 protein;(source:Araport11)
Ma02_g15760	609.964	301.475	455.72	-1.01604	0.166044	-6.11907	9.41202e-10	7.14301e-09	Down	no_TFs	no_TFs	GSMUA_Achr2G13920_001	uncharacterized LOC103975593	AT1G05140	null	Peptidase M50 family protein;(source:Araport11)
Ma02_g15770	21.5929	180.294	100.943	3.06252	0.505861	6.05408	1.41225e-09	1.04743e-08	Up	MYB	MYB	GSMUA_Achr2G13930_001	transcription factor MYB104-like	AT2G26950	MYB104	Member of the R2R3 factor gene family.
Ma02_g15850	1538.75	3499.61	2519.18	1.18553	0.153916	7.70247	1.33457e-14	1.89253e-13	Up	no_TFs	no_TFs	GSMUA_Achr2G14000_001	protein TRANSPARENT TESTA 12-like	AT1G61890	null	MATE efflux family protein;(source:Araport11)
Ma02_g15910	67.6369	169.386	118.511	1.32529	0.290285	4.56546	4.98394e-06	2.10727e-05	Up	no_TFs	no_TFs	GSMUA_Achr2G14060_001	beta-amylase, transcript variant X2	AT2G45880	BMY4	Encodes a beta-amylase-like protein present in the nucleus rather than targeted to the chloroplast. Contains BRASSINAZOLE RESISTANT1 (BZR1)-type DNA binding domains. Activates gene expression in protoplast transactivation assays.
Ma02_g15930	974.366	2320.38	1647.37	1.25239	0.180435	6.94092	3.89562e-12	4.09432e-11	Up	no_TFs	no_TFs	GSMUA_Achr2G14070_001	formin-like protein 11	AT4G15200	FH3	Actin nucleation factor that directs the formation of actin cables in pollen tubes. Involved in cytoplasmic streaming and polarized growth in pollen tubes.
Ma02_g15960	111.5	367.442	239.471	1.71763	0.318351	5.3954	6.83698e-08	3.9307e-07	Up	no_TFs	no_TFs	GSMUA_Achr2G14110_001	uncharacterized LOC103975576, transcript variant X1	AT2G15730	null	P-loop containing nucleoside triphosphate hydrolases superfamily protein;(source:Araport11)
Ma02_g15970	65449.4	19801.8	42625.6	-1.72474	0.351325	-4.90924	9.14289e-07	4.37408e-06	Down	no_TFs	no_TFs	GSMUA_Achr2G14120_001	sugar carrier protein C-like	AT1G11260	ATSTP1	Encodes a H+/hexose cotransporter. The mRNA is cell-to-cell mobile.
Ma02_g16030	573.254	253.875	413.565	-1.17549	0.321561	-3.65555	0.000256626	0.000781493	Down	no_TFs	no_TFs	GSMUA_Achr2G14180_001	phosphoenolpyruvate/phosphate translocator 1, chloroplastic-like	AT1G43310	null	Nucleotide-sugar transporter family protein;(source:Araport11)
Ma02_g16090	4942.61	1532.31	3237.46	-1.68952	0.212127	-7.96467	1.65667e-15	2.61018e-14	Down	no_TFs	no_TFs	GSMUA_Achr2G14270_001	phosphatidylinositol/phosphatidylcholine transfer protein SFH3-like	AT2G18180	null	Sec14p-like phosphatidylinositol transfer family protein;(source:Araport11)
Ma02_g16140	28.539	147.343	87.9409	2.37261	0.542426	4.37407	1.21951e-05	4.79701e-05	Up	no_TFs	no_TFs	GSMUA_Achr2G14330_001	polygalacturonase At1g48100-like	AT1G60590	null	Pectin lyase-like superfamily protein;(source:Araport11)
Ma02_g16200	4.41109	89.3579	46.8845	4.37562	0.600143	7.29096	3.07755e-13	3.69916e-12	Up	bHLH	bHLH	GSMUA_Achr2G14390_001	uncharacterized LOC103975547	AT1G10585	null	basic helix-loop-helix (bHLH) DNA-binding superfamily protein;(source:Araport11)
Ma02_g16230	719.775	328.62	524.197	-1.13149	0.274739	-4.11841	3.81497e-05	0.000136847	Down	no_TFs	no_TFs	NA	uncharacterized LOC103976260	AT3G54760	null	dentin sialophosphoprotein-like protein;(source:Araport11)
Ma02_g16260	58.9853	162.63	110.808	1.45953	0.295675	4.93627	7.96318e-07	3.85062e-06	Up	no_TFs	no_TFs	GSMUA_Achr2G14450_001	uncharacterized LOC103975551	AT1G70350	null	hypothetical protein;(source:Araport11)
Ma02_g16270	21.1783	211.635	116.406	3.33181	0.501052	6.64962	2.93843e-11	2.74762e-10	Up	bHLH	bHLH	GSMUA_Achr2G14460_001	uncharacterized LOC103975545	AT1G10585	null	basic helix-loop-helix (bHLH) DNA-binding superfamily protein;(source:Araport11)
Ma02_g16440	1528.37	3866.19	2697.28	1.33912	0.164231	8.15384	3.5254e-16	5.99593e-15	Up	no_TFs	no_TFs	GSMUA_Achr2G14670_001	UDP-glycosyltransferase 87A1-like	AT2G30150	null	UDP-Glycosyltransferase superfamily protein;(source:Araport11)
Ma02_g16460	86.6515	606.663	346.657	2.80902	0.434431	6.46599	1.00639e-10	8.77254e-10	Up	no_TFs	no_TFs	GSMUA_Achr2T14680_001	Putative Auxin-induced protein 5NG4	AT1G44800	UMAMIT18	Encodes Siliques Are Red 1 (SIAR1). Functions as a bidirectional amino acid transporter that is crucial for the amino acid homeostasis of siliques. Member of nodulin MtN21-like transporter family.
Ma02_g16470	115.895	434.845	275.37	1.90814	0.641143	2.97615	0.00291892	0.00702093	Up	no_TFs	no_TFs	GSMUA_Achr2G14690_001	G-type lectin S-receptor-like serine/threonine-protein kinase At5g35370	AT1G16905	null	Curculin-like (mannose-binding) lectin family protein;(source:Araport11)
Ma02_g16560	453.556	168.885	311.22	-1.4268	0.307617	-4.63825	3.51377e-06	1.52382e-05	Down	no_TFs	no_TFs	GSMUA_Achr2G14760_001	uncharacterized protein At1g04910-like, transcript variant X2	AT1G22460	null	O-fucosyltransferase family protein;(source:Araport11)
Ma02_g16590	14.1856	134.091	74.1383	3.24167	0.464205	6.98327	2.88395e-12	3.08066e-11	Up	no_TFs	no_TFs	GSMUA_Achr2T14790_001	uncharacterized glycosyl hydrolase Rv2006/MT2062, putative, expressed	AT1G78090	TPPB	homologous to the C-terminal part of microbial trehalose-6-phosphate phosphatases
Ma02_g16690	137.81	11.6966	74.7533	-3.55741	0.929351	-3.82784	0.000129272	0.00041836	Down	bHLH	bHLH	GSMUA_Achr2G14910_001	transcription factor ILI6-like	AT1G26945	KDR	Encodes a basic helix-loop-helix (bHLH) protein involved in blue/far-red light signaling. Physically interacts with HFR1 and negatively regulates its activity.
Ma02_g16920	21.8579	94.255	58.0565	2.11625	0.586045	3.61107	0.000304936	0.000915264	Up	no_TFs	no_TFs	GSMUA_Achr2G15160_001	21 kDa protein-like	AT1G23205	null	Plant invertase/pectin methylesterase inhibitor superfamily protein;(source:Araport11)
Ma02_g16940	1047.87	2744.56	1896.21	1.38967	0.226402	6.13807	8.35296e-10	6.39691e-09	Up	no_TFs	no_TFs	GSMUA_Achr2G15170_001	uncharacterized LOC103975489	AT3G20450	null	B-cell receptor-associated protein 31-like protein;(source:Araport11)
Ma02_g16980	105.477	40.3531	72.9148	-1.38357	0.315978	-4.3787	1.19389e-05	4.70615e-05	Down	no_TFs	no_TFs	GSMUA_Achr2G15220_001	transcription factor bHLH149-like	AT4G30180	null	hypothetical protein;(source:Araport11)
Ma02_g17000	239.532	1965.48	1102.5	3.03744	0.365559	8.30902	9.64941e-17	1.74337e-15	Up	no_TFs	no_TFs	GSMUA_Achr2G15240_001	monothiol glutaredoxin-S9-like	AT1G28480	GRXC9	Encodes GRX480, a member of the glutaredoxin family that regulates protein redox state. GRX480 interacts with TGA factors and suppresses JA-responsive PDF1.2 transcription. GRX480 transcription is SA-inducible and requires NPR1. Maybe involved in SA/JA cross-talk. It has also been shown to interact with the transcription factor TGA2 and suppress ORA59 promoter activity.
Ma02_g17100	81.8839	16.2829	49.0834	-2.33203	0.700402	-3.32955	0.000869851	0.00235255	Down	no_TFs	no_TFs	GSMUA_Achr2G15330_001	uncharacterized LOC103975474	AT2G20080	TIE2	hypothetical protein;(source:Araport11)
Ma02_g17210	305.155	133.6	219.377	-1.19151	0.264088	-4.5118	6.42794e-06	2.66076e-05	Down	no_TFs	no_TFs	GSMUA_Achr2G15440_001	protein trichome birefringence-like 31	AT1G73140	TBL31	Encodes a member of the TBL (TRICHOME BIREFRINGENCE-LIKE) gene family containing a plant-specific DUF231 (domain of unknown function) domain. TBL gene family has 46 members, two of which (TBR/AT5G06700 and TBL3/AT5G01360) have been shown to be involved in the synthesis and deposition of secondary wall cellulose, presumably by influencing the esterification state of pectic polymers. A nomenclature…
Ma02_g17260	221.065	72.9362	147	-1.60035	0.624494	-2.56264	0.0103879	0.0216351	Down	no_TFs	no_TFs	GSMUA_Achr2T15477_001	Peroxidase 52	AT1G14550	null	Peroxidase superfamily protein;(source:Araport11)
Ma02_g17380	1350.27	481.233	915.752	-1.4884	0.201661	-7.38072	1.57431e-13	1.96559e-12	Down	no_TFs	no_TFs	GSMUA_Achr2G15600_001	uncharacterized LOC103975451	AT3G58800	null	secretion-regulating guanine nucleotide exchange factor;(source:Araport11)
Ma02_g17420	242.827	841.948	542.387	1.79336	0.181274	9.89306	4.46171e-23	1.45059e-21	Up	no_TFs	no_TFs	GSMUA_Achr2G15650_001	casein kinase I isoform delta-like	AT2G25760	MLK3	Casein kinase involved in phosphorylation and ubiquination of RYR/PYLs, resulting in negative regulation of ABA response. Plays a role in repressing the transition from vegetative to reproductive phase.
Ma02_g17480	287.414	603.041	445.228	1.06928	0.229085	4.66762	3.04709e-06	1.33407e-05	Up	no_TFs	no_TFs	GSMUA_Achr2G15710_001	probable protein phosphatase 2C 12	AT4G32950	null	Protein phosphatase 2C family protein;(source:Araport11)
Ma02_g17530	85.5531	1055.15	570.352	3.62187	0.20145	17.979	2.84492e-72	2.75083e-69	Up	no_TFs	no_TFs	GSMUA_Achr2G15770_001	U-box domain-containing protein 52-like	AT1G17540	null	kinase with adenine nucleotide alpha hydrolases-like domain-containing protein;(source:Araport11)
Ma02_g17550	788.676	10033.3	5410.98	3.66978	0.271533	13.515	1.27527e-41	1.57044e-39	Up	no_TFs	no_TFs	GSMUA_Achr2G15780_001	probable LRR receptor-like serine/threonine-protein kinase At3g47570	AT3G47090	null	Leucine-rich repeat protein kinase family protein;(source:Araport11)
Ma02_g17580	2718.76	7959.58	5339.17	1.54987	0.16382	9.46083	3.05515e-21	8.4495e-20	Up	no_TFs	no_TFs	GSMUA_Achr2G15810_001	probable LRR receptor-like serine/threonine-protein kinase At1g14390	AT1G14390	null	Leucine-rich repeat protein kinase family protein;(source:Araport11)
Ma02_g17590	1532.95	298.294	915.621	-2.3616	0.891995	-2.64755	0.00810783	0.0174229	Down	no_TFs	no_TFs	GSMUA_Achr2G15810_001	probable LRR receptor-like serine/threonine-protein kinase At1g34110	AT1G34110	RGI5	Leucine-rich receptor-like protein kinase family protein;(source:Araport11)
Ma02_g17690	10926.6	25739.6	18333.1	1.23616	0.404825	3.05357	0.00226137	0.00558287	Up	no_TFs	no_TFs	GSMUA_Achr2G15920_001	EIN3-binding F-box protein 1-like	AT2G25490	EBF1	Encodes an F-box protein involved in the ubiquitin/proteasome-dependent proteolysis of EIN3. The mRNA is cell-to-cell mobile.
Ma02_g17700	2642.58	403.906	1523.24	-2.70981	0.391584	-6.92012	4.51255e-12	4.70483e-11	Down	no_TFs	no_TFs	GSMUA_Achr2G15930_001	uncharacterized LOC103975421	AT1G04530	TPR4	Encodes one of the 36 carboxylate clamp (CC)-tetratricopeptide repeat (TPR) proteins (Prasad 2010, Pubmed ID: 20856808) with potential to interact with Hsp90/Hsp70 as co-chaperones.
Ma02_g17880	106.092	671.131	388.611	2.66147	0.593369	4.48535	7.27944e-06	2.97922e-05	Up	no_TFs	no_TFs	GSMUA_Achr2G16130_001	uncharacterized LOC103975405	AT2G37390	NAKR2	Chloroplast-targeted copper chaperone protein;(source:Araport11)
Ma02_g17890	658.524	165.357	411.94	-1.99403	0.203365	-9.80521	1.06928e-22	3.35526e-21	Down	no_TFs	no_TFs	GSMUA_Achr2G16140_001	ruvB-like protein 1	AT3G49830	null	pseudogene
Ma02_g17950	432.355	137.256	284.805	-1.65524	0.330819	-5.00346	5.63097e-07	2.79482e-06	Down	MYB	MYB	GSMUA_Achr2G16200_001	myb-related protein MYBAS2	AT3G46130	MYB111	Encodes a putative transcription factor (MYB48) that functions to regulate flavonol biosynthesis primarily in cotyledons.
Ma02_g17970	2649.67	1297.38	1973.53	-1.0303	0.261263	-3.94352	8.02949e-05	0.00027066	Down	no_TFs	no_TFs	GSMUA_Achr2G16210_001	actin-depolymerizing factor 7	AT3G45990	null	Cofilin/tropomyosin-type actin-binding protein family;(source:Araport11)
Ma02_g18000	11019.9	4894.94	7957.44	-1.1707	0.250393	-4.67546	2.93293e-06	1.28754e-05	Down	no_TFs	no_TFs	GSMUA_Achr2T16250_001	Heat shock cognate 70 kDa protein	AT1G16030	Hsp70b	heat shock protein 70B;(source:Araport11)
Ma02_g18010	22058.5	7323.57	14691.1	-1.59069	0.146053	-10.8912	1.26975e-27	6.04913e-26	Down	no_TFs	no_TFs	GSMUA_Achr2G16260_001	uncharacterized LOC103975392	AT3G12570	FYD	FYD;(source:Araport11)
Ma02_g18040	115.359	50.5781	82.9687	-1.189	0.268633	-4.4261	9.59523e-06	3.84206e-05	Down	no_TFs	no_TFs	GSMUA_Achr2G16290_001	uncharacterized LOC103975390	AT2G39560	null	Putative membrane lipoprotein;(source:Araport11)
Ma02_g18050	223.494	661.237	442.365	1.5664	0.324012	4.83439	1.33553e-06	6.22177e-06	Up	no_TFs	no_TFs	GSMUA_Achr2G16290_001	uncharacterized LOC103975389	AT2G16050	null	Cysteine/Histidine-rich C1 domain family protein;(source:Araport11)
Ma02_g18070	617.305	1253.84	935.572	1.02254	0.237925	4.29775	1.72538e-05	6.61154e-05	Up	no_TFs	no_TFs	GSMUA_Achr2G16330_001	epsin-3-like	AT1G08670	null	ENTH/VHS family protein;(source:Araport11)
Ma02_g18130	702.398	190.904	446.651	-1.87964	0.721465	-2.60531	0.00917922	0.0194011	Down	WRKY	WRKY	GSMUA_Achr2G16390_001	probable WRKY transcription factor 49	AT5G43290	WRKY49	member of WRKY Transcription Factor; Group II-c
Ma02_g18140	97.2303	16.3497	56.79	-2.57334	0.705133	-3.64944	0.000262813	0.000797729	Down	no_TFs	no_TFs	GSMUA_Achr2T16400_001	Hypothetical protein	AT5G02220	SMR4	cyclin-dependent kinase inhibitor;(source:Araport11)
Ma02_g18150	280.009	51.6242	165.816	-2.44212	0.204568	-11.938	7.50432e-33	5.30936e-31	Down	no_TFs	no_TFs	GSMUA_Achr2T16410_001	Putative uncharacterized protein	AT2G39705	DVL11	ROTUNDIFOLIA like 8;(source:Araport11)
Ma02_g18160	5669.79	14310.9	9990.33	1.3358	0.393152	3.39766	0.000679636	0.00188413	Up	no_TFs	no_TFs	GSMUA_Achr2G16420_001	aspartic proteinase PCS1-like	AT1G66180	null	The gene encodes a putative aspartyl protease (ASP). Its expression is induced in response to light and ascorbate. The mRNA is cell-to-cell mobile.
Ma02_g18230	77.3369	193.559	135.448	1.32102	0.256119	5.15785	2.49803e-07	1.31678e-06	Up	no_TFs	no_TFs	GSMUA_Achr2G16480_001	uncharacterized LOC103975376	AT1G06149	NA	NA
Ma02_g18260	5.36818	175.647	90.5075	5.04259	0.532997	9.46082	3.05524e-21	8.4495e-20	Up	no_TFs	no_TFs	GSMUA_Achr2G16480_001	probable LRR receptor-like serine/threonine-protein kinase At1g05700	AT3G46270	null	receptor protein kinase-like protein;(source:Araport11)
Ma02_g18300	2097.33	753.005	1425.17	-1.47735	0.182194	-8.10868	5.11747e-16	8.56935e-15	Down	no_TFs	no_TFs	GSMUA_Achr2G16520_001	probable mannose-1-phosphate guanylyltransferase 1, transcript variant X1	AT2G34970	null	Trimeric LpxA-like enzyme;(source:Araport11)
Ma02_g18370	92.8798	286.856	189.868	1.63039	0.241605	6.74814	1.49754e-11	1.45936e-10	Up	C3H	C3H	GSMUA_Achr2G16610_001	zinc finger CCCH domain-containing protein 2-like	AT1G03790	SOM	Encodes SOMNUS (SOM), a nucleus-localized CCCH-type zinc finger protein. SOM negatively regulates light-dependent seed germination downstream of PIL5 (AT2G20180).
Ma02_g18400	346.105	893.151	619.628	1.36748	0.173087	7.90055	2.7768e-15	4.26686e-14	Up	C2C2	C2C2-Dof	NA	dof zinc finger protein DOF1.7-like	AT1G51700	DOF1	Encodes dof zinc finger protein (adof1). The mRNA is cell-to-cell mobile.
Ma02_g18420	789.344	334.013	561.679	-1.24073	0.228371	-5.43296	5.54263e-08	3.22203e-07	Down	no_TFs	no_TFs	GSMUA_Achr2G16640_001	cysteine synthase-like	AT1G55880	null	Pyridoxal-5-phosphate-dependent enzyme family protein;(source:Araport11)
Ma02_g18510	121.562	27.358	74.4598	-2.15373	0.603293	-3.56995	0.000357046	0.00105625	Down	C2C2	C2C2-GATA	GSMUA_Achr2G16730_001	GATA transcription factor 21-like	AT4G26150	CGA1	Encodes a member of the GATA factor family of zinc finger transcription factors. Modulate chlorophyll biosynthesis and glutamate synthase (GLU1/Fd-GOGAT) expression.
Ma02_g18520	51.3475	119.397	85.3721	1.21482	0.324392	3.74491	0.000180456	0.00056713	Up	no_TFs	no_TFs	GSMUA_Achr2G16740_001	cytochrome P450 90D2-like, transcript variant X1	AT3G13730	CYP90D1	Encodes a cytochrome P-450 gene that is involved in brassinosteroid biosynthesis, most likely in the conversion step of teasterone (TE) to 3-dehydroteasterone (3DT), and/or 6-deoxoteasterone (6-deoxoTE) to 6-deoxo-3-dehydroteasterone (6-deoxo3DT); or the conversion of cathasterone (CT) to TE, and/or 6-deoxocathasterone (6-deoxoCT) to 6-deoxoTE. Recently, CYP90D1 was shown to catalyse the C-23 hyd…
Ma02_g18550	105.612	361.358	233.485	1.77346	0.548446	3.23361	0.00122236	0.0032021	Up	no_TFs	no_TFs	GSMUA_Achr2G16780_001	beta-galactosidase-like	AT3G52840	BGAL2	beta-galactosidase 2;(source:Araport11)
Ma02_g18640	286.949	132.345	209.647	-1.1171	0.228205	-4.89518	9.82166e-07	4.66972e-06	Down	no_TFs	no_TFs	GSMUA_Achr2G16870_001	uncharacterized LOC103975336	AT1G71730	null	hypothetical protein;(source:Araport11)
Ma02_g18680	273.464	133.049	203.257	-1.03938	0.263919	-3.93826	8.20738e-05	0.000275837	Down	no_TFs	no_TFs	GSMUA_Achr2G16930_001	TSL-kinase interacting protein 1-like	AT2G36960	TKI1	Arabidopsis thaliana myb/SANT domain protein
Ma02_g18740	7469.55	16046.4	11758	1.10324	0.258166	4.27337	1.9254e-05	7.29554e-05	Up	no_TFs	no_TFs	GSMUA_Achr2G16990_001	plastidic ATP/ADP-transporter-like	AT1G80300	ATNTT1	Encodes an ATP/ADP transporter. The mRNA is cell-to-cell mobile.
Ma02_g18780	345.755	157.65	251.702	-1.13395	0.42192	-2.68759	0.00719699	0.0156707	Down	no_TFs	no_TFs	GSMUA_Achr2G17030_001	cytochrome P450 734A6-like	AT1G75130	CYP721A1	member of CYP721A
Ma02_g18820	146.458	576.526	361.492	1.97912	0.397962	4.97314	6.58766e-07	3.23521e-06	Up	no_TFs	no_TFs	GSMUA_Achr2G17080_001	uncharacterized protein At1g15400-like	AT1G80180	MASS1	Encodes a substrate of the MAPK kinases. Phenotypic analyses of Arabidopsis expressing phosphorylation site mutant forms of At1g80180.1 showed clustered stomata and higher stomatal index in cotyledons expressing the phosphomimetic form of At1g80180.1. Tightly connected with MAPK signaling to fine-tune stomatal production and patterning.
Ma02_g18830	271.282	3684.94	1978.11	3.76537	0.251292	14.9841	9.33393e-51	2.11896e-48	Up	no_TFs	no_TFs	GSMUA_Achr2G17090_001	uncharacterized LOC103975318	AT1G80160	GLYI7	Vicinal oxygen chelate (VOC) superfamily member.
Ma02_g18840	198.738	705.62	452.179	1.8298	0.430364	4.25175	2.12111e-05	7.97578e-05	Up	no_TFs	no_TFs	GSMUA_Achr2G17100_001	F-box/kelch-repeat protein At1g55270-like	AT1G30090	null	Galactose oxidase/kelch repeat superfamily protein;(source:Araport11)
Ma02_g18960	824.381	4122.5	2473.44	2.32228	0.287177	8.08658	6.13648e-16	1.01912e-14	Up	no_TFs	no_TFs	GSMUA_Achr2G17220_001	serine/arginine-rich splicing factor SR45-like	AT2G22880	VQ12	VQ motif-containing protein;(source:Araport11)
Ma02_g19020	14095.5	62123.5	38109.5	2.13994	0.276144	7.74935	9.23627e-15	1.33813e-13	Up	no_TFs	no_TFs	GSMUA_Achr2G17260_001	probable LRR receptor-like serine/threonine-protein kinase At2g16250	AT2G16250	null	Leucine-rich repeat protein kinase family protein;(source:Araport11)
Ma02_g19050	174.573	77.7033	126.138	-1.16865	0.342089	-3.41621	0.000634994	0.00177132	Down	no_TFs	no_TFs	GSMUA_Achr2G17290_001	probable LRR receptor-like serine/threonine-protein kinase At1g56140	AT1G75210	null	HAD-superfamily hydrolase, subfamily IG, 5-nucleotidase;(source:Araport11)
Ma02_g19090	1578	527.002	1052.5	-1.58174	0.19364	-8.16846	3.1236e-16	5.33689e-15	Down	no_TFs	no_TFs	GSMUA_Achr2G17340_001	F-box protein At5g46170-like, transcript variant X1	AT1G30200	null	F-box family protein;(source:Araport11)
Ma02_g19100	1210.4	188.638	699.517	-2.68205	0.292479	-9.17006	4.72775e-20	1.16222e-18	Down	no_TFs	no_TFs	GSMUA_Achr2G17350_001	peroxisomal membrane protein 13-like	AT3G07560	PEX13	Encodes peroxin 13 (PEX13) involved in protein transport into peroxisomes, for example, peroxisomal import of nitric oxide synthase.
Ma02_g19130	628.642	270.73	449.686	-1.21422	0.219522	-5.53121	3.18031e-08	1.9184e-07	Down	no_TFs	no_TFs	GSMUA_Achr2G17380_001	uncharacterized LOC103975295	AT3G52060	ATGNTL	Encodes a plasmodesmal glycosyltransferase-like protein. Mutation results in defects in seed germination and delayed plant growth.
Ma02_g19160	2718.71	1059.58	1889.14	-1.35936	0.153597	-8.85021	8.73555e-19	1.91485e-17	Down	no_TFs	no_TFs	GSMUA_Achr2G17410_001	syntaxin-132-like	AT3G03800	ATSYP131	member of SYP13 Gene Family
Ma02_g19240	43.6927	324.383	184.038	2.89261	0.748679	3.86362	0.00011172	0.000365819	Up	no_TFs	no_TFs	NA	vegetative cell wall protein gp1-like	AT1G43790	TED6	tracheary element differentiation-related 6;(source:Araport11)
Ma02_g19280	1047.65	2448.26	1747.95	1.2248	0.395965	3.0932	0.00198013	0.00496164	Up	no_TFs	no_TFs	GSMUA_Achr2G17530_001	GDP-mannose 3,5-epimerase 2-like	AT1G73250	GER1	encodes a bifunctional 3, 5-epimerase-4-reductase in L-fucose synthesis and converts GDP-D-mannose to GDP-L-fucose in vitro along with MUR1 (GDP-D-mannose 4,6-dehydratase). It is expressed in all tissues examined, but most abundantly in roots and flowers.
Ma02_g19320	1042.02	434.368	738.192	-1.26165	0.184938	-6.82201	8.97758e-12	9.018e-11	Down	WRKY	WRKY	GSMUA_Achr2G17580_001	probable WRKY transcription factor 21	AT2G30590	WRKY21	Encodes WRKY DNA-binding protein 21 (WRKY21).
Ma02_g19330	231.007	501.694	366.35	1.11708	0.29666	3.76552	0.0001662	0.000527537	Up	no_TFs	no_TFs	GSMUA_Achr2G17590_001	uncharacterized LOC103975278, transcript variant X3	AT5G43630	TZP	Encodes a zinc knuckle protein that negatively regulates morning specific growth. The role of TZP in hypocotyl elongation was established through a QTL analysis of BayXSha RIL populations. The Bay-0 allele contains a deletion causing a frameshift mutation. TZP is under circadian control and acts to regulate morning-specific hypocotyl growth. The mRNA is cell-to-cell mobile.
Ma02_g19370	1540.61	707.947	1124.28	-1.12187	0.146585	-7.65335	1.95816e-14	2.71203e-13	Down	no_TFs	no_TFs	GSMUA_Achr2G17640_001	WD repeat-containing protein 13, transcript variant X1	AT2G16405	null	Transducin/WD40 repeat-like superfamily protein;(source:Araport11)
Ma02_g19510	6280.69	2111	4195.85	-1.57311	0.237071	-6.63558	3.23225e-11	3.00621e-10	Down	no_TFs	no_TFs	GSMUA_Achr2G17790_001	zinc-metallopeptidase, peroxisomal-like, transcript variant X1	AT1G06900	null	Insulinase (Peptidase family M16) family protein;(source:Araport11)
Ma02_g19610	45.2608	125.945	85.603	1.48015	0.399319	3.70669	0.000209987	0.000651395	Up	no_TFs	no_TFs	GSMUA_Achr2G17920_001	serine/threonine-protein kinase At5g01020	AT1G61590	SGN1	Protein kinase superfamily protein;(source:Araport11)
Ma02_g19640	1029.15	472.811	750.979	-1.12209	0.189791	-5.91224	3.3748e-09	2.35892e-08	Down	no_TFs	no_TFs	GSMUA_Achr2G17950_001	uncharacterized LOC103975247, transcript variant X1	AT1G64850	null	Calcium-binding EF hand family protein;(source:Araport11)
Ma02_g19670	201.18	82.3197	141.75	-1.29146	0.383417	-3.36829	0.000756357	0.00207396	Down	no_TFs	no_TFs	GSMUA_Achr2G17980_001	uncharacterized LOC103975244	AT3G45900	null	Ribonuclease P protein subunit P38-like protein;(source:Araport11)
Ma02_g19760	1313.01	7813.96	4563.48	2.57349	0.281595	9.13897	6.30513e-20	1.53161e-18	Up	no_TFs	no_TFs	GSMUA_Achr2G18080_001	lysine-specific demethylase JMJ706-like, transcript variant X1	AT5G04240	ELF6	Early Flowering 6 (ELF6) encodes a Jumonji N/C and zinc finger domain-containing protein that acts as a repressor in the photoperiod pathway. ELF6 interacts with BES1 in a Y2H assay, in vitro, and in Arabidosis protoplasts (based on BiFC). ELF6 may play a role in brassinosteroid signaling by affecting histone methylation in the promoters of BR-responsive genes.
Ma02_g19780	1175.84	430.29	803.064	-1.44955	0.240528	-6.02654	1.67508e-09	1.22394e-08	Down	no_TFs	no_TFs	NA	probable calcium-binding protein CML11	AT1G73440	null	calmodulin-like protein;(source:Araport11)
Ma02_g19810	1495.79	236.199	865.995	-2.66225	0.276042	-9.64438	5.19239e-22	1.52827e-20	Down	no_TFs	no_TFs	GSMUA_Achr2G18110_001	vegetative cell wall protein gp1-like	AT2G35230	IKU1	Contains a plant-specific VQ motif. Involved in endosperm growth and seed size determination. IKU1 is expressed in the early endosperm and its progenitor, the central cell.IKU1 interacts with MINI3 in the yeast two-hybrid system.
Ma02_g19880	500.994	1120.79	810.894	1.1625	0.366159	3.17486	0.00149909	0.00385926	Up	no_TFs	no_TFs	GSMUA_Achr2G18170_001	non-specific phospholipase C4-like	AT1G07230	NPC1	non-specific phospholipase C1;(source:Araport11)
Ma02_g19920	26.952	95.2054	61.0787	1.82108	0.45501	4.00227	6.27364e-05	0.000215962	Up	no_TFs	no_TFs	GSMUA_Achr2G18180_001	alpha-latrocrustotoxin-Lt1a-like	AT5G35830	null	Ankyrin repeat family protein;(source:Araport11)
Ma02_g19930	67.6779	180.701	124.189	1.41694	0.316631	4.47506	7.63901e-06	3.11272e-05	Up	no_TFs	no_TFs	GSMUA_Achr2G18180_001	uncharacterized LOC103975210	AT3G18670	null	Ankyrin repeat family protein;(source:Araport11)
Ma02_g19970	119.732	30.4145	75.0731	-1.97231	0.435108	-4.53292	5.81728e-06	2.42723e-05	Down	no_TFs	no_TFs	NA	uncharacterized LOC103976203	AT3G54070	null	LOW protein: ankyrin repeat protein;(source:Araport11)
Ma02_g20000	93.2967	615.599	354.448	2.72192	0.352617	7.71921	1.17057e-14	1.67361e-13	Up	no_TFs	no_TFs	NA	uncharacterized LOC103976200	AT3G18670	null	Ankyrin repeat family protein;(source:Araport11)
Ma02_g20060	282.988	62.4672	172.728	-2.18059	0.329412	-6.61964	3.60066e-11	3.32281e-10	Down	no_TFs	no_TFs	GSMUA_Achr2G18220_001	20 kDa chaperonin, chloroplastic	AT2G44650	CPN10	Encodes a chloroplast-localized chaperonin 10 whose mRNA is expressed in leaves and stems but not roots.
Ma02_g20090	5410.51	818.968	3114.74	-2.72387	0.190344	-14.3103	1.88828e-46	3.06195e-44	Down	no_TFs	no_TFs	GSMUA_Achr2G18250_001	probable BOI-related E3 ubiquitin-protein ligase 2, transcript variant X2	AT1G32740	null	SBP (S-ribonuclease binding protein) family protein;(source:Araport11)
Ma02_g20270	140.885	382.656	261.771	1.4424	0.412363	3.4979	0.000468945	0.00134996	Up	MYB	MYB	GSMUA_Achr2T18440_001	MYB family transcription factor, putative, expressed	AT1G57560	MYB50	Member of the R2R3 factor gene family.
Ma02_g20370	48.2235	99.6484	73.936	1.04061	0.416537	2.49825	0.0124809	0.025492	Up	no_TFs	no_TFs	GSMUA_Achr2G18550_001	CBS domain-containing protein CBSX5-like	AT4G27460	CBSX5	Cystathionine beta-synthase (CBS) family protein;(source:Araport11)
Ma02_g20380	1067.32	264.932	666.128	-2.01032	0.195823	-10.266	1.00311e-24	3.84554e-23	Down	no_TFs	no_TFs	GSMUA_Achr2G18560_001	uncharacterized LOC103974811	AT1G13195	null	RING/U-box superfamily protein;(source:Araport11)
Ma02_g20420	270.04	130.912	200.476	-1.04509	0.257027	-4.06608	4.78102e-05	0.000168468	Down	no_TFs	no_TFs	GSMUA_Achr2G18600_001	probable mitochondrial adenine nucleotide transporter BTL3, transcript variant X2	AT1G34065	SAMC2	S-adenosylmethionine carrier 2;(source:Araport11)
Ma02_g20470	1025.63	227.509	626.57	-2.17215	0.477414	-4.54982	5.36916e-06	2.25394e-05	Down	no_TFs	no_TFs	GSMUA_Achr2G18650_001	uncharacterized LOC103974723	AT2G45210	SAUR36	SAUR-like auxin-responsive protein family;(source:Araport11)
Ma02_g20490	760.709	6432.25	3596.48	3.08048	0.338616	9.09724	9.26529e-20	2.2212e-18	Up	C2C2	C2C2-GATA	GSMUA_Achr2G18670_001	GATA transcription factor 6-like	AT4G34680	GATA3	Encodes a member of the GATA factor family of zinc finger transcription factors.
Ma02_g20570	531.551	1414.65	973.103	1.41365	0.16042	8.81218	1.22735e-18	2.6702e-17	Up	no_TFs	no_TFs	GSMUA_Achr2G18760_001	uncharacterized LOC103974644	AT5G16550	LDIP	Lipid droplet protein associated with LDAP3.
Ma02_g20700	714	2103.76	1408.88	1.55876	0.281687	5.53366	3.13623e-08	1.89312e-07	Up	no_TFs	no_TFs	GSMUA_Achr2T18890_001	Putative Proactivator polypeptide	AT3G51730	null	saposin B domain-containing protein;(source:Araport11)
Ma02_g20740	193.729	458.322	326.026	1.24053	0.472462	2.62566	0.00864804	0.018417	Up	no_TFs	no_TFs	GSMUA_Achr2G18920_001	patellin-6-like, transcript variant X1	AT3G51670	PATL6	PATLs belong to a family of proteins having a Golgi dynamics (GOLD) domain in tandem with the Sec14p-like domain. PATLs are auxin regulated. Quadruple mutants (patl2456) show altered PIN1 lateralization in root endodermis cells.
Ma02_g20780	2051.79	936.473	1494.13	-1.13159	0.160619	-7.04521	1.85185e-12	2.0271e-11	Down	NF-X1	NF-X1	GSMUA_Achr2G18970_001	NF-X1-type zinc finger protein NFXL2	AT1G10170	ATNFXL1	Encodes AtNFXL1, a homologue of the putative human transcription repressor NF-X1. Functions as a negative regulator of the trichothecene phytotoxin-induced defense response.
Ma02_g20790	410.051	189.816	299.934	-1.10976	0.236947	-4.68358	2.81902e-06	1.24046e-05	Down	no_TFs	no_TFs	GSMUA_Achr2G18980_001	phosphoinositide phospholipase C 2-like, transcript variant X1	AT2G40116	null	Phosphoinositide-specific phospholipase C family protein;(source:Araport11)
Ma02_g20890	4262.95	1935.62	3099.29	-1.13885	0.159238	-7.15187	8.56039e-13	9.71256e-12	Down	no_TFs	no_TFs	GSMUA_Achr2G19070_001	uncharacterized LOC103974356	AT1G02290	null	hypothetical protein;(source:Araport11)
Ma02_g20940	1019.69	164.414	592.052	-2.63277	0.265439	-9.91856	3.45709e-23	1.1367e-21	Down	no_TFs	no_TFs	GSMUA_Achr2G19110_001	uncharacterized protein C24B11.05-like, transcript variant X1	AT2G32150	null	Haloacid dehalogenase-like hydrolase (HAD) superfamily protein;(source:Araport11)
Ma02_g21000	79.2239	18.8498	49.0369	-2.071	0.396441	-5.22398	1.75118e-07	9.4635e-07	Down	no_TFs	no_TFs	GSMUA_Achr2G19180_001	probable mannose-1-phosphate guanylyltransferase 1, transcript variant X2	AT1G74910	KJC1	KONJAC1 is imilar to sugar pyrophosphorylases but has an insertion of 2 AA in the pyrophosphorylase consensus motif that is highly conserved in GMPPs. It lacks GDP-mannose pyrophosphorylase activity but can simulate the GDP-mannose pyrophosphorylase activity of VTC1.
Ma02_g21220	10.7567	0	5.37835	-5.85964	1.41408	-4.1438	3.41603e-05	0.00012371	Down	no_TFs	no_TFs	GSMUA_Achr2G19370_001	uncharacterized LOC103976431	AT1G53130	GRI	Encodes GRIM REAPER (GRI), involved in the regulation of cell death induced by extracellular ROS (reactive oxygen species). Secreted into the extracellular space.
Ma02_g21300	76.1704	190.317	133.244	1.32191	0.353643	3.73798	0.000185505	0.000581529	Up	no_TFs	no_TFs	GSMUA_Achr2G19440_001	uncharacterized LOC103976438	AT2G25460	null	EEIG1/EHBP1 protein amino-terminal domain protein;(source:Araport11)
Ma02_g21420	224.516	54.458	139.487	-2.04424	0.304751	-6.70791	1.97431e-11	1.89637e-10	Down	no_TFs	no_TFs	GSMUA_Achr2G19570_001	inositol-pentakisphosphate 2-kinase-like	AT1G58936	null	Inositol-pentakisphosphate 2-kinase family protein;(source:Araport11)
Ma02_g21430	314.582	5.06185	159.822	-5.95963	0.424513	-14.0387	9.02939e-45	1.30961e-42	Down	no_TFs	no_TFs	GSMUA_Achr2G19580_001	probable LRR receptor-like serine/threonine-protein kinase At3g47570	AT3G47090	null	Leucine-rich repeat protein kinase family protein;(source:Araport11)
Ma02_g21460	5980.57	2840.68	4410.63	-1.07395	0.188643	-5.69302	1.2481e-08	8.01181e-08	Down	no_TFs	no_TFs	GSMUA_Achr2G19610_001	uncharacterized LOC103976452, transcript variant X2	AT3G28720	null	transmembrane protein;(source:Araport11)
Ma02_g21500	1392.7	568.037	980.37	-1.29388	0.116981	-11.0607	1.94656e-28	9.82959e-27	Down	no_TFs	no_TFs	GSMUA_Achr2T19660_001	Putative Heat shock 70 kDa protein 4L	AT1G79920	AtHsp70-15	Heat shock protein 70 (Hsp 70) family protein;(source:Araport11)
Ma02_g21540	7.04888	96.9844	52.0166	3.77956	0.52285	7.22877	4.87405e-13	5.71126e-12	Up	C3H	C3H	NA	zinc finger CCCH domain-containing protein 39-like	AT1G68200	ATC3H15	Zinc finger C-x8-C-x5-C-x3-H type family protein;(source:Araport11)
Ma02_g21590	1547.7	565.891	1056.8	-1.45136	0.140262	-10.3475	4.29426e-25	1.71161e-23	Down	no_TFs	no_TFs	GSMUA_Achr2T19730_001	GTP binding protein, putative, expressed	AT1G03830	GBPL1	guanylate-binding family protein;(source:Araport11)
Ma02_g21950	254.995	124.081	189.538	-1.03855	0.287226	-3.6158	0.000299425	0.000900173	Down	no_TFs	no_TFs	GSMUA_Achr2G20070_001	heme-binding protein 2	AT1G17100	HBP1	Encodes a cytosolic heme binding protein(cHBP)that can reversibly bind tetrapyrroles including heme, protoporphyrin IX and Mg-protoporphyrin IX dimethyl ester with distinct binding af&#64257;nities.
Ma02_g21970	303.087	909.045	606.066	1.58295	0.252811	6.26139	3.81566e-10	3.06509e-09	Up	no_TFs	no_TFs	GSMUA_Achr2G20090_001	uncharacterized LOC103976495, transcript variant X1	AT1G17145	null	RING/U-box superfamily protein;(source:Araport11)
Ma02_g22020	5688.37	11928.8	8808.57	1.06842	0.370738	2.88188	0.00395307	0.00918992	Up	WRKY	WRKY	GSMUA_Achr2T20135_001	Putative WRKY transcription factor 6	AT4G01720	AtWRKY47	member of WRKY Transcription Factor; Group II-b
Ma02_g22050	52.1416	10.3678	31.2547	-2.32491	0.49913	-4.65792	3.19414e-06	1.39354e-05	Down	no_TFs	no_TFs	GSMUA_Achr2G20160_001	uncharacterized LOC103976504	AT1G04560	null	AWPM-19-like family protein;(source:Araport11)
Ma02_g22080	562.846	1269.3	916.073	1.17184	0.146252	8.01252	1.12386e-15	1.81676e-14	Up	no_TFs	no_TFs	GSMUA_Achr2G20190_001	proline synthase co-transcribed bacterial homolog protein-like, transcript variant X2	AT1G11930	null	Putative pyridoxal phosphate-dependent enzyme, YBL036C type;(source:Araport11)
Ma02_g22120	744.327	2087.11	1415.72	1.48788	0.36303	4.09849	4.1585e-05	0.00014815	Up	no_TFs	no_TFs	GSMUA_Achr2G20220_001	uncharacterized LOC103976511	AT5G04550	null	type-1 restriction enzyme mjaxp r protein (DUF668);(source:Araport11)
Ma02_g22240	88.3482	240.235	164.291	1.44205	0.31044	4.64517	3.39795e-06	1.47727e-05	Up	no_TFs	no_TFs	GSMUA_Achr2G20350_001	alpha carbonic anhydrase 1, chloroplastic-like	AT3G52720	CAH1	Encodes an alpha carbonic anhydrase (CAH1) located in the chloroplast stroma. Most chloroplast proteins are encoded by the nuclear genome and imported with the help of sorting signals that are intrinsic parts of the polypeptides. CAH1 takes an alternative route through the secretory pathway, and becomes N-glycosylated before entering the chloroplast. Glycosylation and intra-molecular disulfide br…
Ma02_g22310	1567.55	691.345	1129.45	-1.18109	0.139916	-8.44137	3.13628e-17	5.9505e-16	Down	E2F-DP	E2F-DP	GSMUA_Achr2G20420_001	transcription factor E2FB-like	AT1G47870	E2FC	Member of the E2F transcription factors, (cell cycle genes), key components of the cyclin D/retinoblastoma/E2F pathway. AtE2Fc is regulated by a balance between gene expression and ubiquitin-proteasome proteolysis. AtE2Fc might play a role in cell division and during the transition from skotomorphogenesis to photomorphogenesis. E2Fc has been shown to interact with DPB in its nonphosphorylated for…
Ma02_g22350	381.635	1334.86	858.248	1.80734	0.297968	6.06557	1.3149e-09	9.79963e-09	Up	no_TFs	no_TFs	NA	protein MKS1-like	AT1G21326	null	VQ motif-containing protein;(source:Araport11)
Ma02_g22370	6251.6	1766.76	4009.18	-1.82306	0.213288	-8.54742	1.25871e-17	2.49514e-16	Down	no_TFs	no_TFs	GSMUA_Achr2G20470_001	uncharacterized LOC103976537, transcript variant X2	AT1G76950	PRAF1	Regulator of chromosome condensation (RCC1) family with FYVE zinc finger domain-containing protein;(source:Araport11)
Ma02_g22400	329.424	147.6	238.512	-1.15932	0.150116	-7.72283	1.13774e-14	1.63204e-13	Down	bZIP	bZIP	GSMUA_Achr2T20490_001	Putative uncharacterized protein	AT1G03970	GBF4	encodes a basic leucine zipper G-box binding factor that can bind to G-box motifs only as heterodimers with GBF2 or GBF3. A single amino acid change can confer G-box binding as homodimers.
Ma02_g22430	0.717454	199.569	100.143	8.13771	1.07653	7.55919	4.05593e-14	5.40798e-13	Up	no_TFs	no_TFs	GSMUA_Achr2T20515_001	Peroxidase 12	AT1G71695	null	Peroxidase superfamily protein;(source:Araport11)
Ma02_g22610	1037.25	2214.33	1625.79	1.09397	0.482177	2.26881	0.0232798	0.0442043	Up	no_TFs	no_TFs	GSMUA_Achr2G20670_001	amino acid permease 4-like, transcript variant X1	AT1G44100	AAP5	amino acid permease 5
Ma02_g22660	2007.3	837.518	1422.41	-1.26091	0.119752	-10.5293	6.32941e-26	2.74488e-24	Down	no_TFs	no_TFs	GSMUA_Achr2G20720_001	zinc finger protein GIS2-like, transcript variant X1	AT1G75560	null	zinc knuckle (CCHC-type) family protein;(source:Araport11)
Ma02_g22720	938.718	6853.35	3896.04	2.86837	0.371773	7.71537	1.20636e-14	1.71912e-13	Up	no_TFs	no_TFs	GSMUA_Achr2G20800_001	putative 12-oxophytodienoate reductase 5	AT1G09400	null	FMN-linked oxidoreductases superfamily protein;(source:Araport11)
Ma02_g22740	1691.57	372.983	1032.28	-2.18178	0.165204	-13.2066	8.03685e-40	8.779e-38	Down	no_TFs	no_TFs	GSMUA_Achr2G20830_001	diacylglycerol kinase 2-like	AT5G07920	ATDGK1	Encodes a putative diacylglycerol kinase that is mainly expressed in roots, shoots and leaves, but its enzyme product was not active in vitro.
Ma02_g22780	3004.35	1289.93	2147.14	-1.21992	0.201951	-6.04071	1.5344e-09	1.12936e-08	Down	no_TFs	no_TFs	GSMUA_Achr2G20860_001	CMP-sialic acid transporter 3-like, transcript variant X2	AT2G43240	null	Nucleotide-sugar transporter family protein;(source:Araport11)
Ma02_g22840	2530.3	1057.97	1794.14	-1.2577	0.175552	-7.16427	7.82033e-13	8.92722e-12	Down	no_TFs	no_TFs	GSMUA_Achr2G20930_001	ankyrin-3-like	AT5G14230	null	ankyrin;(source:Araport11)
Ma02_g22860	874.08	1904.42	1389.25	1.12338	0.146242	7.68161	1.57102e-14	2.20628e-13	Up	no_TFs	no_TFs	GSMUA_Achr2G20960_001	uncharacterized LOC103976575, transcript variant X4	AT1G27850	BPP5	Encodes a microtubule-associated protein involved in cortical microtubule organization during leaf development.
Ma02_g22870	7303.96	21173.4	14238.7	1.53553	0.214858	7.14673	8.88671e-13	1.00653e-11	Up	no_TFs	no_TFs	GSMUA_Achr2G20970_001	transcription factor GTE11-like, transcript variant X1	AT3G01770	ATBET10	Bromodomain protein that functions as a negative regulator of sugar and ABA signaling.
Ma02_g22910	76.5632	222.886	149.724	1.53924	0.261806	5.87931	4.11973e-09	2.84008e-08	Up	no_TFs	no_TFs	GSMUA_Achr2G21030_001	mitochondrial inner membrane protease ATP23-like	AT3G03420	ATATP23	Ku70-binding family protein;(source:Araport11)
Ma02_g23030	1134.14	557.345	845.743	-1.0249	0.117892	-8.69353	3.51337e-18	7.36736e-17	Down	no_TFs	no_TFs	GSMUA_Achr2G21160_001	uncharacterized LOC103976792	AT1G09260	null	Chaperone DnaJ-domain superfamily protein;(source:Araport11)
Ma02_g23150	92.3497	670.867	381.608	2.85925	0.209114	13.6732	1.4687e-42	1.8704e-40	Up	no_TFs	no_TFs	GSMUA_Achr2G21290_001	uncharacterized transmembrane protein DDB_G0289901-like	AT3G06868	null	vitellogenin-like protein;(source:Araport11)
Ma02_g23170	7009.62	2970.57	4990.1	-1.23849	0.159852	-7.74771	9.35646e-15	1.35479e-13	Down	no_TFs	no_TFs	GSMUA_Achr2G21310_001	proline-rich transmembrane protein 1-like	AT1G24577	null	hypothetical protein;(source:Araport11)
Ma02_g23190	1207.09	14003.4	7605.23	3.5366	0.181207	19.5169	7.88978e-85	1.47128e-81	Up	no_TFs	no_TFs	GSMUA_Achr2G21330_001	probable BOI-related E3 ubiquitin-protein ligase 2	AT1G10650	null	SBP (S-ribonuclease binding protein) family protein;(source:Araport11)
Ma02_g23200	67.826	355.006	211.416	2.38781	0.404678	5.90051	3.62382e-09	2.52151e-08	Up	no_TFs	no_TFs	GSMUA_Achr2G21340_001	respiratory burst oxidase homolog protein B-like	AT1G09090	RBOHB	NADPH-oxidase AtrbohB plays a role in seed after-ripening. Major producer of superoxide in germinating seeds. AtrbohB pre-mRNA is alternatively spliced in seeds in a hormonally and developmentally regulated manner. ABA caused accumulation of AtrbohB-? mRNA and prevented prevented AtrbohB-a mRNA expression in fresh seeds.
Ma02_g23220	249.564	87.7049	168.635	-1.50693	0.225224	-6.69079	2.21968e-11	2.11186e-10	Down	no_TFs	no_TFs	GSMUA_Achr2T21370_001	Calnexin homolog 1	AT5G61790	ATCNX1	calnexin 1;(source:Araport11)
Ma02_g23280	184.507	50.4161	117.462	-1.86947	0.437282	-4.27521	1.90961e-05	7.23992e-05	Down	AP2/ERF	AP2/ERF-ERF	GSMUA_Achr2T21430_001	Hypothetical protein	AT1G43160	ERF113	encodes a member of the ERF (ethylene response factor) subfamily B-4 of ERF/AP2 transcription factor family (RAP2.6). The protein contains one AP2 domain. There are 7 members in this subfamily.
Ma02_g23310	107.423	1.65352	54.5384	-6.00502	0.926404	-6.48208	9.04651e-11	7.91744e-10	Down	bHLH	bHLH	GSMUA_Achr2G21460_001	transcription factor bHLH137-like	AT5G50915	CKG	basic helix-loop-helix (bHLH) DNA-binding superfamily protein;(source:Araport11)
Ma02_g23390	2680.02	9771.29	6225.65	1.86653	0.170486	10.9483	6.77118e-28	3.27362e-26	Up	no_TFs	no_TFs	GSMUA_Achr2G21540_001	probable protein phosphatase 2C 78	AT4G33920	APD5	Protein phosphatase 2C family protein;(source:Araport11)
Ma02_g23410	299.489	1304.55	802.018	2.12392	0.440252	4.82433	1.40473e-06	6.52318e-06	Up	no_TFs	no_TFs	GSMUA_Achr2G21570_001	microsomal glutathione S-transferase 3-like	AT1G65820	null	microsomal glutathione s-transferase;(source:Araport11)
Ma02_g23450	338.841	1091.85	715.348	1.689	0.541909	3.11676	0.00182851	0.00462075	Up	no_TFs	no_TFs	GSMUA_Achr2T21590_001	3-ketoacyl-CoA synthase 6	AT1G25450	CER60	Encodes KCS5, a member of the 3-ketoacyl-CoA synthase family involved in the biosynthesis of VLCFA (very long chain fatty acids).
Ma02_g23460	519.415	88.3444	303.88	-2.55455	0.53408	-4.78309	1.72618e-06	7.89927e-06	Down	no_TFs	no_TFs	GSMUA_Achr2G21600_001	uncharacterized protein At1g66480-like	AT3G61920	null	PADRE protein.
Ma02_g23490	4018.74	1909.82	2964.28	-1.07343	0.113077	-9.49285	2.24793e-21	6.30363e-20	Down	no_TFs	no_TFs	GSMUA_Achr2G21620_001	microtubule-associated protein 70-1-like	AT1G14840	MAP70-4	Encodes a microtubule associated protein (MAP70-4). Expressed in all tissues.
Ma02_g23520	176.22	431.472	303.846	1.29003	0.382835	3.36969	0.000752538	0.00206501	Up	no_TFs	no_TFs	GSMUA_Achr2G21650_001	probable xyloglucan endotransglucosylase/hydrolase protein 28, transcript variant X2	AT1G14720	XTR2	member of Glycoside Hydrolase Family 16
Ma02_g23530	320.773	700.285	510.529	1.125	0.363499	3.09491	0.00196876	0.00493692	Up	no_TFs	no_TFs	GSMUA_Achr2G21650_001	65-kDa microtubule-associated protein 6-like	AT1G14690	MAP65-7	microtubule-associated protein 65-7;(source:Araport11)
Ma02_g23650	485.551	10265.1	5375.31	4.40246	0.373163	11.7977	4.01075e-32	2.67797e-30	Up	Tify	Tify	GSMUA_Achr2T21770_001	Putative Protein TIFY 10A	AT1G17380	tify11a	jasmonate-zim-domain protein 5;(source:Araport11)
Ma02_g23680	9.31561	76.4021	42.8588	3.06328	0.605266	5.06104	4.1697e-07	2.11787e-06	Up	AP2/ERF	AP2/ERF-ERF	GSMUA_Achr2T21800_001	Transcriptional factor TINY, putative	AT1G74930	ERF018	encodes a member of the DREB subfamily A-5 of ERF/AP2 transcription factor family. The protein contains one AP2 domain. There are 15 members in this subfamily including RAP2.1, RAP2.9 and RAP2.10. The mRNA is cell-to-cell mobile.
Ma02_g23940	1746.44	827.465	1286.95	-1.07749	0.18263	-5.89985	3.63823e-09	2.53087e-08	Down	no_TFs	no_TFs	GSMUA_Achr2G22080_001	40S ribosomal protein S16	AT2G09990	null	Ribosomal protein S5 domain 2-like superfamily protein;(source:Araport11)
Ma02_g23970	135.429	385.992	260.71	1.5082	0.401332	3.75799	0.000171283	0.000541368	Up	no_TFs	no_TFs	GSMUA_Achr2G22120_001	non-specific lipid-transfer protein-like protein At5g64080	AT1G36150	LTPG33	Bifunctional inhibitor/lipid-transfer protein/seed storage 2S albumin superfamily protein;(source:Araport11)
Ma02_g24040	586.846	1424.36	1005.6	1.27937	0.231322	5.53068	3.1899e-08	1.92374e-07	Up	no_TFs	no_TFs	GSMUA_Achr2G22190_001	putative pumilio homolog 7, chloroplastic, transcript variant X3	AT1G21620	PUM20	Encodes a member of the Arabidopsis Pumilio (APUM) proteins containing PUF domain (eight repeats of approximately 36 amino acids each). PUF proteins regulate both mRNA stability and translation through sequence-specific binding to the 3' UTR of target mRNA transcripts.
Ma02_g24120	8146.99	3078.66	5612.82	-1.4039	0.194697	-7.21069	5.56693e-13	6.47376e-12	Down	no_TFs	no_TFs	GSMUA_Achr2G22280_001	40S ribosomal protein S6	AT4G31700	RPS6	Encodes a putative ribosomal protein S6 (rps6a). RPS6A and RPS6B are fully redundant and essential during gametogenesis.
Ma02_g24140	857.121	2216.21	1536.66	1.37104	0.358648	3.8228	0.000131944	0.000425897	Up	no_TFs	no_TFs	GSMUA_Achr2G22300_001	uncharacterized LOC103976698	AT2G14095	null	hypothetical protein;(source:Araport11)
Ma02_g24150	703.166	2662.43	1682.8	1.92173	0.223337	8.60461	7.65734e-18	1.5449e-16	Up	no_TFs	no_TFs	NA	E3 ubiquitin-protein ligase RING1-like	AT5G05910	ATL98	RING/U-box superfamily protein;(source:Araport11)
Ma02_g24200	4.73532	143.614	74.1747	4.94061	0.75789	6.5189	7.08261e-11	6.31508e-10	Up	no_TFs	no_TFs	GSMUA_Achr2G22350_001	uncharacterized LOC103976691	AT2G26530	AR781	Pheromone receptor-like protein involved in the early elicitor signaling events which occur within minutes and include ion fluxes across the plasma membrane, activation of MPKs and the formation of ROS related to PGPS1 and WRKY33.
Ma02_g24220	28.7097	87.5095	58.1096	1.61577	0.574652	2.81174	0.00492741	0.0111822	Up	no_TFs	no_TFs	GSMUA_Achr2G22370_001	cyclin-dependent kinase inhibitor 3-like	AT1G49620	KRP7	Kip-related protein (KRP) gene, encodes CDK (cyclin-dependent kinase) inhibitor (CKI), negative regulator of cell division. A member of seven KRP genes found in Arabidopsis thaliana. Differential expression patterns for distinct KRPs were revealed by in situ hybridization. Binds to D type cyclins and may inhibit cell cycle.
Ma02_g24240	93.703	268.783	181.243	1.52231	0.358618	4.24492	2.18669e-05	8.19994e-05	Up	no_TFs	no_TFs	GSMUA_Achr2G22380_001	UDP-glucuronate:xylan alpha-glucuronosyltransferase 2-like	AT1G08990	GUX5	plant glycogenin-like starch initiation protein 5;(source:Araport11)
Ma02_g24260	407.787	199.529	303.658	-1.03128	0.308452	-3.34341	0.000827552	0.00225004	Down	no_TFs	no_TFs	GSMUA_Achr2G22400_001	uncharacterized LOC103976685	AT5G42900	COR27	Acts with COR28 as a key regulator in the COP1-HY5 regulatory hub by regulating HY5 activity to ensure proper skotomorphogenic growth in the dark and photomorphogenic development in the light.
Ma02_g24300	256.752	598.91	427.831	1.2233	0.171722	7.12376	1.05023e-12	1.17929e-11	Up	no_TFs	no_TFs	GSMUA_Achr2G22460_001	probable plastid-lipid-associated protein 4, chloroplastic	AT1G51110	FBN10	localized to chloroplasts
Ma02_g24310	30.2752	198.921	114.598	2.70993	0.546531	4.95843	7.10669e-07	3.46858e-06	Up	no_TFs	no_TFs	GSMUA_Achr2G22470_001	protein FAF-like, chloroplastic	AT1G54740	null	FANTASTIC four-like protein (DUF3049);(source:Araport11)
Ma02_g24350	1877.3	3820.91	2849.11	1.02542	0.160605	6.38471	1.71722e-10	1.44992e-09	Up	GRAS	GRAS	GSMUA_Achr2G22510_001	DELLA protein SLR1-like	AT1G14920	GAI	Similar to a putative transcription factor and transcriptional coactivators. Repressor of GA responses and involved in gibberellic acid mediated signaling. Member of the DELLA proteins that restrain the cell proliferation and expansion that drives plant growth. The protein undergoes degradation in response to GA via the 26S proteasome. GAI may be involved in reducing ROS accumulation in response …
Ma02_g24370	82.5018	197.095	139.798	1.25358	0.286213	4.37988	1.18746e-05	4.68718e-05	Up	no_TFs	no_TFs	GSMUA_Achr2G22530_001	probable receptor-like protein kinase At2g47060	AT1G66460	null	Protein kinase superfamily protein;(source:Araport11)
Ma02_g24450	199.54	52.7453	126.143	-1.91859	0.35045	-5.47465	4.38381e-08	2.58581e-07	Down	no_TFs	no_TFs	GSMUA_Achr2G22600_001	probable receptor-like protein kinase At1g67000	AT1G70250	LTPG32	Encodes a Protease inhibitor/seed storage/LTP family protein.
Ma02_g24480	31.9146	99.5604	65.7375	1.64159	0.419659	3.91173	9.16367e-05	0.000304769	Up	no_TFs	no_TFs	GSMUA_Achr2G22610_001	uncharacterized LOC103976665	AT1G68350	null	cotton fiber protein;(source:Araport11)
Ma02_g24490	99.0283	706.416	402.722	2.83828	0.312659	9.07788	1.10714e-19	2.62764e-18	Up	no_TFs	no_TFs	GSMUA_Achr2G22620_001	uncharacterized LOC103976664	AT1G25370	null	hypothetical protein (DUF1639);(source:Araport11)
Ma02_g24500	293.986	694.582	494.284	1.24293	0.158903	7.82196	5.20087e-15	7.71472e-14	Up	no_TFs	no_TFs	GSMUA_Achr2G22630_001	uncharacterized LOC103976663	AT1G48770	null	hypothetical protein (DUF1639);(source:Araport11)
Ma02_g24600	1871.74	57.9063	964.825	-5.01621	0.296631	-16.9106	3.75915e-64	2.08809e-61	Down	no_TFs	no_TFs	GSMUA_Achr2G22730_001	ribulose bisphosphate carboxylase small chain, chloroplastic	AT1G67090	RBCS1A	Encodes a member of the Rubisco small subunit (RBCS) multigene family: RBCS1A (At1g67090), RBCS1B (At5g38430), RBCS2B (At5g38420), and RBCS3B (At5g38410). Functions to yield sufficient Rubisco content for leaf photosynthetic capacity.
Ma02_g24630	7877.03	16644	12260.5	1.07933	0.289115	3.73323	0.00018904	0.000591405	Up	no_TFs	no_TFs	NA	uncharacterized LOC103976656	AT3G25870	null	hypothetical protein;(source:Araport11)
Ma02_g24650	968.981	455.915	712.448	-1.08806	0.194217	-5.6023	2.11525e-08	1.30891e-07	Down	no_TFs	no_TFs	GSMUA_Achr2G22770_001	uncharacterized LOC103976654	AT2G01275	null	RING/FYVE/PHD zinc finger superfamily protein;(source:Araport11)
Ma02_g24680	1513.14	3418.3	2465.72	1.17577	0.152285	7.7208	1.15601e-14	1.65642e-13	Up	no_TFs	no_TFs	GSMUA_Achr2T22810_001	glycosyltransferase, putative, expressed	AT2G03370	null	O-linked-mannose beta-1,4-N-acetylglucosaminyltransferase-like protein;(source:Araport11)
Ma02_g24750	338.472	972.443	655.458	1.52402	0.343839	4.43236	9.32091e-06	3.74303e-05	Up	no_TFs	no_TFs	GSMUA_Achr2G22870_001	protein MIZU-KUSSEI 1-like	AT2G41660	MIZ1	Essential for hydrotropism in roots. Mutant roots are defective in hydrotropism, and have slightly reduced phototropism and modified wavy growth response. Has normal gravitropism and root elongation.
Ma02_g24760	231.02	675.812	453.416	1.54738	0.31192	4.96083	7.01935e-07	3.4298e-06	Up	no_TFs	no_TFs	GSMUA_Achr2G22880_001	serine/threonine-protein kinase HT1-like	AT1G62400	HT1	Protein kinase involved in regulation of stomatal aperture in response to CO2.
Ma02_g24770	1087.54	2186.85	1637.19	1.00776	0.15823	6.36898	1.90295e-10	1.59436e-09	Up	no_TFs	no_TFs	GSMUA_Achr2G22890_001	1-deoxy-D-xylulose 5-phosphate reductoisomerase, chloroplastic	AT5G62790	DXR	1-Deoxy-d-xylulose 5-phosphate reductoisomerase (DXR) catalyzes the first committed step of the 2-C-methyl-d-erythritol 4-phosphate pathway for isoprenoid biosynthesis. In Arabidopsis, DXR is encoded by a single-copy gene. Arabidopsis DXR is targeted to plastids and localizes into chloroplasts of leaf cells. DXR knockout or strongly silenced lines have a seedling lethal, albino phenotype. Transge…
Ma02_g24800	81.0706	335.645	208.358	2.04977	0.306273	6.69263	2.19202e-11	2.08934e-10	Up	no_TFs	no_TFs	GSMUA_Achr2G22920_001	uncharacterized LOC103976639, transcript variant X4	AT1G70470	null	transmembrane protein;(source:Araport11)
Ma02_g24830	863.631	138.314	500.972	-2.64317	0.262994	-10.0503	9.15817e-24	3.20499e-22	Down	TUB	TUB	GSMUA_Achr2G22940_001	tubby-like F-box protein 5	AT1G47270	TLP6	Member of TLP family of tubby like proteins that also contain an F-Box. Localized to the plasma membrane.
Ma02_g24910	30.4888	434.582	232.535	3.828	0.509076	7.5195	5.49852e-14	7.2281e-13	Up	C2C2	C2C2-Dof	GSMUA_Achr2G23020_001	dof zinc finger protein DOF5.6-like	AT5G62940	DOF5.6	HCA2 induces the formation of interfascicular cambium and regulates vascular tissue development in the aerial parts of the plant. Evidence from both gain of function and dominant negative alleles. PEAR protein involved in the formation of a short-range concentration gradient that peaks at protophloem sieve elements, and activates gene expression that promotes radial growth. Locally promotes trans…
Ma02_g24940	394.315	830.077	612.196	1.07374	0.212825	5.04518	4.53095e-07	2.28402e-06	Up	no_TFs	no_TFs	GSMUA_Achr2G23050_001	abscisic acid 8'-hydroxylase 4	AT1G19630	CYP722A1	cytochrome P450, family 722, subfamily A, polypeptide 1;(source:Araport11)
Ma02_g25000	29.1432	64.4817	46.8125	1.14106	0.403911	2.82502	0.00472782	0.0107742	Up	LOB	LOB	GSMUA_Achr2G23130_001	LOB domain-containing protein 25-like	AT3G27650	LBD25	LOB domain-containing protein 25;(source:Araport11)
Ma02_g25090	71.7281	473.031	272.38	2.72104	0.296679	9.17164	4.65857e-20	1.14737e-18	Up	no_TFs	no_TFs	GSMUA_Achr2G23220_001	uncharacterized LOC103976615	AT1G10380	null	Putative membrane lipoprotein;(source:Araport11)
Ma02_g25120	75.0847	151.757	113.421	1.0113	0.246737	4.09871	4.1546e-05	0.000148071	Up	no_TFs	no_TFs	GSMUA_Achr2T23250_001	Whole genome shotgun sequence of line PN40024, scaffold_98.assembly12x (Fragment)	AT5G24280	GMI1	Encodes GMI1, a structural-maintenance-of-chromosomes-hinge domain-containing protein. Involved in somatic homologous recombination.
Ma02_g25130	1.91889	35.4142	18.6665	4.28864	0.869642	4.9315	8.15987e-07	3.94062e-06	Up	no_TFs	no_TFs	GSMUA_Achr2T23260_001	Calcium-dependent nuclease	AT3G56170	CAN1	Encodes a calcium-dependent nuclease with similarity to staphylococcal nuclease.
Ma03_g00130	833.065	366.851	599.958	-1.18347	0.183974	-6.43277	1.25297e-10	1.07603e-09	Down	C3H	C3H	GSMUA_Achr3T00200_001	Putative uncharacterized protein	AT2G02160	ATC3H17	Non- tandem CCCH zinc finger protein.
Ma03_g00220	26.1826	95.249	60.7158	1.85572	0.349909	5.30344	1.13644e-07	6.31657e-07	Up	no_TFs	no_TFs	GSMUA_Achr3T00300_001	3-ketoacyl-CoA thiolase 2, peroxisomal	AT1G04710	KAT1	EC2.3.1.16 thiolase. Its transcript levels change after inducing MUTE expression in a mute background.
Ma03_g00260	5287.13	2579.49	3933.31	-1.03534	0.214234	-4.83274	1.34667e-06	6.2703e-06	Down	NAC	NAC	GSMUA_Achr3T00330_001	ELF7, putative, expressed	AT1G03490	NAC006	NAC domain containing protein 6;(source:Araport11)
Ma03_g00290	438.964	2627.68	1533.32	2.58223	0.338966	7.61795	2.57739e-14	3.50458e-13	Up	bHLH	bHLH	GSMUA_Achr3G00370_001	transcription factor MYC2-like	AT4G17880	MYC4	MYC4 is bHLH transcriptional regulator. It functions as a JAZ-interacting transcription factor that acts together with MYC2 and MYC3 to activate JA-responses. It also functions in blue light mediated secondary cell wall biogenesis via regulation of NST1 expression. MYC4 directly binds to NST1 promoter and activates its expression.
Ma03_g00340	287.012	139.564	213.288	-1.04171	0.217269	-4.79455	1.63043e-06	7.49262e-06	Down	no_TFs	no_TFs	GSMUA_Achr3G00430_001	protein STRUBBELIG-RECEPTOR FAMILY 5-like	AT1G78980	SRF5	STRUBBELIG-receptor family 5;(source:Araport11)
Ma03_g00410	25.1304	0.702714	12.9166	-5.20609	1.18767	-4.38346	1.1681e-05	4.61916e-05	Down	no_TFs	no_TFs	GSMUA_Achr3G00500_001	uncharacterized LOC103977412	AT1G78890	null	hypothetical protein;(source:Araport11)
Ma03_g00470	170.584	53.2609	111.922	-1.68101	0.649702	-2.58735	0.00967184	0.0202956	Down	no_TFs	no_TFs	GSMUA_Achr3G00550_001	chitin elicitor-binding protein, transcript variant X1	AT1G77630	LYP3	Encodes a lysin-motif protein mediating bacterial peptidoglycan sensing and immunity to bacterial infection. Induction of chitin-responsive genes by chitin treatment is not blocked in the mutant. It contains a C-terminal GPI anchor signal and is an ortholog of OsLYP4 and OsLYP6.
Ma03_g00620	473.757	108.117	290.937	-2.13181	0.287624	-7.41179	1.24604e-13	1.58145e-12	Down	C2C2	C2C2-GATA	GSMUA_Achr3G00700_001	GATA transcription factor 16-like	AT3G16870	GATA17	Encodes a member of the GATA factor family of zinc finger transcription factors.
Ma03_g00700	130.327	1712.41	921.37	3.71813	0.340356	10.9242	8.82797e-28	4.24442e-26	Up	no_TFs	no_TFs	GSMUA_Achr3G00770_001	uncharacterized LOC103977263	AT1G48330	null	SsrA-binding protein;(source:Araport11)
Ma03_g00810	65.3018	266.017	165.659	2.02176	0.295824	6.83434	8.23809e-12	8.31035e-11	Up	no_TFs	no_TFs	GSMUA_Achr3G00900_001	uncharacterized LOC103977255	AT5G11070	null	hypothetical protein;(source:Araport11)
Ma03_g00900	211.114	521.284	366.199	1.30326	0.288915	4.51089	6.45572e-06	2.67184e-05	Up	no_TFs	no_TFs	GSMUA_Achr3G00990_001	protein ECERIFERUM 3-like	AT1G02190	CER1-L1	Fatty acid hydroxylase superfamily;(source:Araport11)
Ma03_g01110	752.23	335.281	543.755	-1.16484	0.217918	-5.34531	9.02638e-08	5.09627e-07	Down	no_TFs	no_TFs	GSMUA_Achr3G01220_001	39S ribosomal protein L41-A, mitochondrial-like	AT4G09012	null	Mitochondrial ribosomal protein L27;(source:Araport11)
Ma03_g01210	119.293	281.15	200.222	1.23718	0.350915	3.52558	0.000422562	0.00122801	Up	no_TFs	no_TFs	GSMUA_Achr3G01320_001	uncharacterized LOC103977214	AT1G13360	null	hypothetical protein;(source:Araport11)
Ma03_g01260	224.36	84.6974	154.528	-1.40524	0.534731	-2.62794	0.00859039	0.0183062	Down	MYB	MYB	GSMUA_Achr3G01370_001	myb-related protein 305-like	AT1G25340	AtMYB116	putative transcription factor (MYB116)
Ma03_g01280	269.952	696.523	483.238	1.36584	0.181419	7.52867	5.12608e-14	6.75891e-13	Up	no_TFs	no_TFs	GSMUA_Achr3G01380_001	uncharacterized LOC103977210, transcript variant X1	AT3G18295	null	DUF1639 family protein, putative (DUF1639);(source:Araport11)
Ma03_g01290	77.8478	245.716	161.782	1.65835	0.266633	6.21958	4.98483e-10	3.94361e-09	Up	no_TFs	no_TFs	GSMUA_Achr3G01390_001	uncharacterized LOC103977209	AT1G25370	null	hypothetical protein (DUF1639);(source:Araport11)
Ma03_g01340	460.197	1411.31	935.751	1.61771	0.240376	6.72991	1.69764e-11	1.64576e-10	Up	no_TFs	no_TFs	GSMUA_Achr3G01450_001	lipid phosphate phosphatase 2-like, transcript variant X2	AT1G15080	ATPAP2	Encodes phosphatidic acid phosphatase. Involved in ABA signaling. Functions as a negative regulator upstream of ABI4. Expressed during germination and seed development. Expressed overall in young seedlings, in roots, hypocotyls, and vascular cells of cotyledons and leaves of 10 day-old seedlings, in flower filaments and stem elongation zones. Not expressed in anthers, pollen nor petals.
Ma03_g01410	501.922	2224.39	1363.16	2.14829	0.363978	5.90225	3.5858e-09	2.49838e-08	Up	no_TFs	no_TFs	GSMUA_Achr3G01530_001	sphinganine C(4)-monooxygenase 1-like	AT1G69640	SBH1	Encodes one of the two redundant sphingoid base hydroxylases (SBH). Involved in sphingolipid trihydroxy long-chain base (4-hydroxysphinganine) biosynthesis. Double mutants of SBHs were dwarfed and not able to progress from vegetative to reproductive growth.
Ma03_g01500	105.182	232.473	168.827	1.14245	0.386895	2.95287	0.00314834	0.00750216	Up	no_TFs	no_TFs	GSMUA_Achr3G01620_001	uncharacterized protein At3g28850-like	AT2G41330	null	Glutaredoxin family protein;(source:Araport11)
Ma03_g01540	3392.22	16818.6	10105.4	2.30987	0.248981	9.2773	1.7382e-20	4.47969e-19	Up	AP2/ERF	AP2/ERF-ERF	GSMUA_Achr3T01650_001	Putative Ethylene-responsive transcription factor RAP2-4	AT4G39780	null	encodes a member of the DREB subfamily A-6 of ERF/AP2 transcription factor family. The protein contains one AP2 domain. There are 8 members in this subfamily including RAP2.4.
Ma03_g01560	80.3059	198.078	139.192	1.30442	0.292176	4.46449	8.0261e-06	3.26027e-05	Up	no_TFs	no_TFs	GSMUA_Achr3G01670_001	uncharacterized LOC103977187	AT1G34630	null	transmembrane protein;(source:Araport11)
Ma03_g01580	1621.43	501.872	1061.65	-1.69189	0.162047	-10.4407	1.61621e-25	6.70815e-24	Down	no_TFs	no_TFs	GSMUA_Achr3G01690_001	ras-related protein Rab11D-like	AT4G39990	RABA4B	Rab GTPase that selectively marks cell wall-containing TGN compartments. Involved in protein trafficking to membranes during tip growth.
Ma03_g01600	1049.85	406.919	728.383	-1.368	0.250163	-5.46843	4.54047e-08	2.67158e-07	Down	no_TFs	no_TFs	GSMUA_Achr3G01710_001	serine/threonine-protein kinase SAPK2-like	AT1G78290	SNRK2-8	encodes a member of SNF1-related protein kinase (SnRK2) family whose activity is activated by ionic (salt) and non-ionic (mannitol) osmotic stress and dehydration.
Ma03_g01690	260.07	608.851	434.46	1.22652	0.42856	2.86195	0.00421049	0.00973031	Up	no_TFs	no_TFs	GSMUA_Achr3T01790_001	Putative Auxin-induced protein 5NG4	AT1G44800	UMAMIT18	Encodes Siliques Are Red 1 (SIAR1). Functions as a bidirectional amino acid transporter that is crucial for the amino acid homeostasis of siliques. Member of nodulin MtN21-like transporter family.
Ma03_g01720	27.359	55.9676	41.6633	1.02727	0.341997	3.00375	0.00266675	0.00647334	Up	no_TFs	no_TFs	GSMUA_Achr3G01820_001	50S ribosomal protein L18, chloroplastic	AT1G14205	U18-L8	Member of the uL18 RNA-binding protein family. uL18 proteins share a short structurally conserved domain that binds the 5S rRNA and allow its incorporation into ribosomes. Essential for the splicing of the first intron of rps12 in plastid.
Ma03_g01740	451.505	1581.98	1016.74	1.80971	0.412604	4.38608	1.15414e-05	4.5681e-05	Up	no_TFs	no_TFs	GSMUA_Achr3G01840_001	E3 ubiquitin-protein ligase RING1-like	AT1G26800	SNIPER2	MPSR1 is cytoplasmic E3 ligase that senses misfolded proteins independently of chaperones and targets those proteins for degradation via the 26S proteasome. Involved in the regulation of the homeostasis of sensor NLR immune receptors.
Ma03_g01820	6546.63	2279.67	4413.15	-1.52188	0.52587	-2.89402	0.0038034	0.00887675	Down	no_TFs	no_TFs	GSMUA_Achr3G01900_001	sucrose synthase 2-like	AT1G73370	ATSUS6	Encodes a protein with sucrose synthase activity (SUS6).
Ma03_g01880	251.687	77.6524	164.67	-1.69634	0.373609	-4.54043	5.61407e-06	2.34732e-05	Down	no_TFs	no_TFs	GSMUA_Achr3G01980_001	probable basic-leucine zipper transcription factor K	AT5G21280	ATR7	Seed plant lineage specific gene that is expressed in response to oxidative and abiotic stresses.
Ma03_g01910	1031.8	389.013	710.404	-1.40646	0.245086	-5.73865	9.5436e-09	6.22109e-08	Down	no_TFs	no_TFs	GSMUA_Achr3T02010_001	3-ketoacyl-CoA synthase 10	AT2G26250	FDH	epidermis-specific, encodes KCS10, a putative 3-ketoacyl-CoA synthase. probably involved in the synthesis of long-chain lipids found in the cuticle.
Ma03_g01930	17.392	227.592	122.492	3.71087	0.623212	5.95442	2.60988e-09	1.85304e-08	Up	no_TFs	no_TFs	GSMUA_Achr3G02030_001	U-box domain-containing protein 21-like	AT1G66160	CMPG1	CYS, MET, PRO, and GLY protein 1;(source:Araport11)
Ma03_g01950	2269.15	620.053	1444.6	-1.87152	0.135063	-13.8567	1.15944e-43	1.58479e-41	Down	no_TFs	no_TFs	GSMUA_Achr3G02050_001	uncharacterized LOC103977152, transcript variant X5	AT1G14710	null	hydroxyproline-rich glycoprotein family protein;(source:Araport11)
Ma03_g02020	399.759	180.532	290.145	-1.14633	0.232266	-4.9354	7.99866e-07	3.86683e-06	Down	no_TFs	no_TFs	GSMUA_Achr3G02130_001	probable U6 snRNA-associated Sm-like protein LSm1	AT1G19120	LSM1A	Small nuclear ribonucleoprotein family protein;(source:Araport11)
Ma03_g02030	5236.21	37021.4	21128.8	2.82182	0.395235	7.13959	9.36118e-13	1.05752e-11	Up	Tify	Tify	GSMUA_Achr3G02140_001	protein TIFY 10A-like	AT1G74950	TIFY10B	Key regulator in alternative splicing in the jasmonate signaling pathway, alone and in collaboration with other regulators.
Ma03_g02050	743.183	3015.05	1879.11	2.02128	0.193847	10.4272	1.86296e-25	7.6956e-24	Up	no_TFs	no_TFs	GSMUA_Achr3G02160_001	probable inactive receptor kinase At1g48480	AT1G48480	RKL1	Arabidopsis thaliana receptor-like protein kinase (RKL1) gene
Ma03_g02140	297.157	126.32	211.739	-1.23526	0.280221	-4.40818	1.04245e-05	4.15244e-05	Down	no_TFs	no_TFs	GSMUA_Achr3G02270_001	protein Asterix-like	AT5G07960	null	asterix-like protein;(source:Araport11)
Ma03_g02200	1595.24	85.712	840.474	-4.21799	0.424765	-9.93018	3.07692e-23	1.01554e-21	Down	AP2/ERF	AP2/ERF-ERF	GSMUA_Achr3G02330_001	ethylene-responsive transcription factor ERF113-like	AT1G43160	ERF113	encodes a member of the ERF (ethylene response factor) subfamily B-4 of ERF/AP2 transcription factor family (RAP2.6). The protein contains one AP2 domain. There are 7 members in this subfamily.
Ma03_g02420	2450.91	1024.4	1737.65	-1.25852	0.128544	-9.79058	1.23586e-22	3.84104e-21	Down	no_TFs	no_TFs	GSMUA_Achr3G02570_001	uncharacterized LOC103977107	AT1G09260	null	Chaperone DnaJ-domain superfamily protein;(source:Araport11)
Ma03_g02440	572.844	2395.07	1483.96	2.06458	0.268071	7.70163	1.34344e-14	1.90305e-13	Up	no_TFs	no_TFs	GSMUA_Achr3G02590_001	F-box/LRR-repeat protein 4-like, transcript variant X2	AT5G40470	null	RNI-like superfamily protein;(source:Araport11)
Ma03_g02600	5618.2	11911.5	8764.87	1.0842	0.237884	4.55768	5.17222e-06	2.18003e-05	Up	no_TFs	no_TFs	GSMUA_Achr3G02760_001	ankyrin repeat protein SKIP35-like, transcript variant X2	AT2G44090	null	Ankyrin repeat family protein;(source:Araport11)
Ma03_g02710	1021.96	203.26	612.611	-2.32935	0.19169	-12.1516	5.62282e-34	4.23041e-32	Down	no_TFs	no_TFs	GSMUA_Achr3G02880_001	DNA polymerase delta catalytic subunit, transcript variant X1	AT1G67500	REV3	Encodes the catalytic subunit of DNA polymerase zeta.Mutants are sensitive to UV-B radiation. Gene is involved in damage-tolerance mechanisms through translesion synthesis(TLS).
Ma03_g02760	4053.16	691.849	2372.5	-2.55056	0.368038	-6.93015	4.204e-12	4.39542e-11	Down	no_TFs	no_TFs	GSMUA_Achr3T02950_001	Peroxidase 12	AT1G71695	null	Peroxidase superfamily protein;(source:Araport11)
Ma03_g02840	612.403	1423.16	1017.78	1.21677	0.253645	4.79713	1.60954e-06	7.40836e-06	Up	no_TFs	no_TFs	GSMUA_Achr3G03020_001	uncharacterized LOC103977068	AT5G04550	null	type-1 restriction enzyme mjaxp r protein (DUF668);(source:Araport11)
Ma03_g02870	66.8036	469.305	268.054	2.81568	0.448681	6.27547	3.48589e-10	2.81404e-09	Up	no_TFs	no_TFs	GSMUA_Achr3G03050_001	uncharacterized LOC103977065	AT2G36470	null	DUF868 family protein, putative (DUF868);(source:Araport11)
Ma03_g02960	247.079	632.126	439.602	1.35562	0.480084	2.82371	0.00474716	0.0108107	Up	no_TFs	no_TFs	GSMUA_Achr3G03130_001	aspartic proteinase nepenthesin-2-like	AT2G42980	null	Eukaryotic aspartyl protease family protein;(source:Araport11)
Ma03_g02970	295.753	145.243	220.498	-1.02716	0.205638	-4.99498	5.88425e-07	2.90947e-06	Down	no_TFs	no_TFs	GSMUA_Achr3G03140_001	OPA3-like protein	AT1G28510	null	Optic atrophy 3 protein (OPA3);(source:Araport11)
Ma03_g02980	290.299	139.09	214.695	-1.06074	0.330581	-3.20872	0.00133328	0.00346658	Down	no_TFs	no_TFs	GSMUA_Achr3G03150_001	uncharacterized LOC103977053	AT2G42760	null	DUF1685 family protein;(source:Araport11)
Ma03_g03070	2264.78	6431	4347.89	1.50586	0.207408	7.26037	3.86035e-13	4.59144e-12	Up	RWP-RK	RWP-RK	GSMUA_Achr3G03250_001	protein NLP3-like	AT1G64530	NLP6	Plant regulator RWP-RK family protein;(source:Araport11)
Ma03_g03150	85.865	338.948	212.407	1.98148	0.328084	6.03954	1.54558e-09	1.13631e-08	Up	no_TFs	no_TFs	GSMUA_Achr3G03340_001	calcineurin B-like protein 7	AT1G64480	CBL8	calcineurin B-like protein 8, member of plant-specific family of calcium sensor proteins containing 3 EF-hand motifs
Ma03_g03160	5416.14	11184.4	8300.27	1.04627	0.196589	5.32211	1.02573e-07	5.73542e-07	Up	no_TFs	no_TFs	GSMUA_Achr3G03350_001	plasma membrane-associated cation-binding protein 1-like	AT4G20260	MDP25	Encodes a Ca2+ and Cu2+ binding protein. N-terminal myristylation on glycine 2 appears to enable it to associate tightly with the plasma membrane. Recombinant PCaP1 interacts strongly with phosphatidylinositol 3,5-bisphosphate (PtdIns(3,5)P2) and PtdIns (3,4,5)P3, and weakly with PtdIns(3,5)P2 and PtdIns(4,5). It also interacts with calmodulin (CaM) in a calcium-dependent manner. CaM does not int…
Ma03_g03240	114.332	287.073	200.702	1.32918	0.419128	3.17131	0.00151752	0.00390132	Up	no_TFs	no_TFs	NA	uncharacterized LOC103977372	AT2G46150	null	Late embryogenesis abundant (LEA) hydroxyproline-rich glycoprotein family;(source:Araport11)
Ma03_g03260	202.352	66.9441	134.648	-1.59693	0.6742	-2.36862	0.0178544	0.0349523	Down	no_TFs	no_TFs	GSMUA_Achr3G03450_001	F-box/kelch-repeat protein At3g61590-like, transcript variant X1	AT1G30950	UFO	Required for the proper identity of the floral meristem. Involved in establishing the whorled pattern of floral organs, in the control of specification of the floral meristem, and in the activation of APETALA3 and PISTILLATA. UFO is found at the AP3 promoter in a LFY-dependent manner, suggesting that it works with LFY to regulate AP3 expression. UFO may also promote the ubiquitylation of LFY.
Ma03_g03340	153.088	360.237	256.663	1.23503	0.35299	3.49877	0.000467415	0.00134629	Up	no_TFs	no_TFs	GSMUA_Achr3G03530_001	GDSL esterase/lipase At5g45920-like, transcript variant X1	AT2G38180	null	SGNH hydrolase-type esterase superfamily protein;(source:Araport11)
Ma03_g03350	663.657	225.257	444.457	-1.55905	0.342892	-4.54677	5.44765e-06	2.28505e-05	Down	TCP	TCP	GSMUA_Achr3G03540_001	transcription factor PCF5-like	AT1G68800	TCP12	Encodes a TCP transcription factor, closely related to teosinte branched1, arrests axillary bud development and prevents axillary bud outgrowth. Transcription level and mutant phenotype are weaker than its homolog BRC1 (At3G18550).
Ma03_g03380	7396.07	363.073	3879.57	-4.34817	0.501662	-8.66752	4.41627e-18	9.11427e-17	Down	no_TFs	no_TFs	GSMUA_Achr3G03570_001	F-box/LRR-repeat MAX2 homolog	AT2G42620	ORE9	The mutations at MAX2 cause increased hypocotyl and petiole elongation in light-grown seedlings. Positional cloning identifies MAX2 as a member of the F-box leucine-rich repeat family of proteins. MAX2 is identical to ORE9, a proposed regulator of leaf senescence. Involved in positive regulation of light responses. The mRNA is cell-to-cell mobile.
Ma03_g03430	2904.79	7162.24	5033.51	1.30217	0.235228	5.53577	3.09857e-08	1.8723e-07	Up	no_TFs	no_TFs	GSMUA_Achr3G03620_001	protein YLS9-like	AT2G27080	NHL13	Late embryogenesis abundant (LEA) hydroxyproline-rich glycoprotein family;(source:Araport11)
Ma03_g03500	127.925	50.1694	89.0472	-1.35189	0.368874	-3.66492	0.000247417	0.000756982	Down	no_TFs	no_TFs	GSMUA_Achr3G03690_001	uncharacterized transporter YBR287W-like	AT1G20925	PILS1	Member of family of proteins that are similar to PIN auxin transporter.
Ma03_g03510	148.909	52.6568	100.783	-1.50116	0.339237	-4.42509	9.64008e-06	3.85884e-05	Down	no_TFs	no_TFs	GSMUA_Achr3G03700_001	cyclin-dependent kinase B2-1-like	AT1G68830	STN7	STN7 protein kinase; required for state transitions, phosphorylation of the major antenna complex (LHCII) between PSII and PSI, and light adaptation. STN7 is involved in state transitions.
Ma03_g03560	308.838	1943.44	1126.14	2.65471	0.244863	10.8416	2.1865e-27	1.02852e-25	Up	no_TFs	no_TFs	GSMUA_Achr3G03750_001	omega-6 fatty acid desaturase, endoplasmic reticulum isozyme 2-like	AT3G12120	ATFAD2	Major enzyme responsible for the synthesis of 18:2 fatty acids in the endoplasmic reticulum. Contains His-rich motifs, which contribute to the interaction with the electron donor cytochrome b5. Mutations in this gene suppress the low temperature-induced phenotype of Arabidopsis tocopherol-deficient mutant vte2.
Ma03_g03740	1049.96	5814.85	3432.4	2.46948	0.97753	2.52624	0.0115289	0.0237427	Up	no_TFs	no_TFs	GSMUA_Achr3G03930_001	uncharacterized LOC103977364	AT1G54530	null	Calcium-binding EF hand family protein;(source:Araport11)
Ma03_g03800	51.105	18.8498	34.9774	-1.43446	0.359556	-3.98955	6.62001e-05	0.000226988	Down	no_TFs	no_TFs	GSMUA_Achr3G03990_001	50S ribosomal protein L10, chloroplastic-like	AT3G12370	null	Ribosomal protein L10 family protein;(source:Araport11)
Ma03_g03830	4036.62	993.74	2515.18	-2.02227	0.284411	-7.11037	1.15729e-12	1.29172e-11	Down	no_TFs	no_TFs	GSMUA_Achr3G04010_001	heat shock protein 81-1-like	AT4G24190	HSP90.7	encodes an ortholog of GRP94, an ER-resident HSP90-like protein and is involved in regulation of meristem size and organization. Single and double mutant analyses suggest that SHD may be required for the correct folding and/or complex formation of CLV proteins. Lines carrying recessive mutations in this locus exhibits expanded shoot meristems, disorganized root meristems, and defective pollen tub…
Ma03_g03840	262.301	11549	5905.63	5.4616	0.438503	12.4551	1.31163e-35	1.09401e-33	Up	no_TFs	no_TFs	GSMUA_Achr3G04020_001	aspartic proteinase nepenthesin-2-like	AT5G10760	AED1	Eukaryotic aspartyl protease family protein;(source:Araport11)
Ma03_g03870	56.9736	1007.67	532.322	4.14844	0.465545	8.91091	5.06133e-19	1.1391e-17	Up	no_TFs	no_TFs	GSMUA_Achr3G04060_001	protein ASPARTIC PROTEASE IN GUARD CELL 2-like, transcript variant X2	AT4G04985	null	Eukaryotic aspartyl protease family protein;(source:Araport11)
Ma03_g03890	452.043	3845.99	2149.02	3.08827	0.239661	12.886	5.397e-38	5.25744e-36	Up	no_TFs	no_TFs	GSMUA_Achr3G04070_001	protein ASPARTIC PROTEASE IN GUARD CELL 2-like	AT1G03220	SAP2	Eukaryotic aspartyl protease family protein;(source:Araport11)
Ma03_g03910	269.726	570.677	420.201	1.08108	0.200417	5.39417	6.88411e-08	3.95605e-07	Up	no_TFs	no_TFs	GSMUA_Achr3G04090_001	probable protein phosphatase 2C 66	AT1G16220	null	Protein phosphatase 2C family protein;(source:Araport11)
Ma03_g03940	441.552	168.844	305.198	-1.38602	0.309095	-4.48414	7.32084e-06	2.99335e-05	Down	no_TFs	no_TFs	GSMUA_Achr3G04120_001	WPP domain-interacting protein 1-like	AT3G13360	WIP3	Encodes an outer nuclear membrane protein that anchors RanGAP1 to the nuclear envelope. It interacts with SUN proteins and is required for maintaining the elongated nuclear shape of epidermal cells.
Ma03_g03950	1041.18	218.119	629.65	-2.25454	0.321836	-7.00524	2.46563e-12	2.64571e-11	Down	no_TFs	no_TFs	GSMUA_Achr3G04120_001	photosystem I reaction center subunit V, chloroplastic-like	AT1G55670	PSAG	Encodes subunit G of photosystem I, an 11-kDa membrane protein that plays an important role in electron transport between plastocyanin and PSI and is involved in the stability of the PSI complex. PSI-G subunit is bound to PSI-B and is in contact with Lhca1. The protein inserts into thylakoids by a direct or spontaneous pathway that does not involve the activities of any known chloroplast protein-…
Ma03_g04030	696.139	321.774	508.957	-1.11374	0.268451	-4.14876	3.34282e-05	0.000121328	Down	no_TFs	no_TFs	GSMUA_Achr3G04200_001	enhancer of mRNA-decapping protein 4-like, transcript variant X1	AT3G13300	VCS	Encodes VCS (VARICOSE). Involved in mRNA decapping. VCS forms a mRNA decapping complex with DCP1 (At1g08370) and DCP2 (At5g13570). Unlike DCP2, VCS itself does not have mRNA decapping activity in vitro. DCP1, DCP2 and VCS colocalize in cytoplasmic loci, which are putative Arabidopsis mRNA processing bodies. Null mutants of DCP1, DCP2, and VCS accumulate capped mRNAs with a reduced degradation rat…
Ma03_g04050	1427.96	353.89	890.925	-2.01296	0.219157	-9.18503	4.11428e-20	1.02005e-18	Down	no_TFs	no_TFs	GSMUA_Achr3G04220_001	BTB/POZ domain-containing protein At1g55760-like	AT1G55760	SIBP1	Expression induced under NaCl, mannitol, ABA and indole-3-acetic acid (IAA) treatment.
Ma03_g04070	22.3372	64.056	43.1966	1.51471	0.494269	3.06454	0.00218002	0.0054044	Up	no_TFs	no_TFs	GSMUA_Achr3G04240_001	uncharacterized protein At4g26485-like	AT1G55790	null	ferredoxin-fold anticodon-binding domain protein;(source:Araport11)
Ma03_g04110	93.4977	347.608	220.553	1.89106	0.410935	4.60185	4.1876e-06	1.7937e-05	Up	no_TFs	no_TFs	GSMUA_Achr3G04270_001	uncharacterized membrane protein At1g06890-like	AT5G57100	null	Nucleotide/sugar transporter family protein;(source:Araport11)
Ma03_g04190	443.749	174.48	309.114	-1.34502	0.241018	-5.58057	2.39732e-08	1.47367e-07	Down	no_TFs	no_TFs	NA	polycystic kidney disease protein 1-like 3	AT1G35830	null	VQ motif-containing protein;(source:Araport11)
Ma03_g04220	1082.93	487.203	785.067	-1.1525	0.334879	-3.44155	0.000578398	0.00163157	Down	AP2/ERF	AP2/ERF-ERF	GSMUA_Achr3T04360_001	Putative Ethylene-responsive transcription factor ERF058	AT1G22190	RAP2.4D	The gene encodes a putative transcription factor belongings to the abiotic stress-associated DREB A-6 clade. The mRNA is cell-to-cell mobile.
Ma03_g04310	330.107	919.065	624.586	1.47779	0.241141	6.12834	8.87994e-10	6.76675e-09	Up	no_TFs	no_TFs	GSMUA_Achr3G04440_001	uncharacterized LOC103976940	AT1G78020	FLZ6	FCS like zinc finger 6 is induced during energy starvation through SnRK1 signaling. Mutants accumulate more SnRK1alpha1 which results in the inhibition of seedling growth under favorable growth conditions. Increased SnRK1 activity in the mutant also results in the downregulation of TOR signaling (DOI:10.1111/tpj.13854).
Ma03_g04330	60.8908	149.971	105.431	1.30005	0.448369	2.89952	0.0037374	0.00874225	Up	no_TFs	no_TFs	GSMUA_Achr3G04460_001	heavy metal-associated isoprenylated plant protein 26-like	AT1G22990	ATHMP04	Heavy metal transport/detoxification superfamily protein;(source:Araport11)
Ma03_g04360	636.696	6700.79	3668.74	3.39656	0.228634	14.8559	6.37534e-50	1.35318e-47	Up	no_TFs	no_TFs	GSMUA_Achr3G04490_001	F-box/LRR-repeat protein 14-like	AT1G80570	null	RNI-like superfamily protein;(source:Araport11)
Ma03_g04390	13074	4371.92	8722.98	-1.58036	0.246795	-6.40356	1.51799e-10	1.28921e-09	Down	no_TFs	no_TFs	GSMUA_Achr3T04520_001	Putative Transmembrane 9 superfamily member 4	AT4G12650	TMN12	Endomembrane protein 70 protein family;(source:Araport11)
Ma03_g04410	102.269	232.592	167.431	1.18701	0.415357	2.85779	0.00426596	0.00984543	Up	no_TFs	no_TFs	GSMUA_Achr3G04540_001	ATPase 9, plasma membrane-type	AT1G80660	HA9	H[+]-ATPase 9;(source:Araport11)
Ma03_g04470	948.6	207.453	578.027	-2.19218	0.235145	-9.32269	1.13432e-20	2.98826e-19	Down	no_TFs	no_TFs	GSMUA_Achr3G04600_001	probable CCR4-associated factor 1 homolog 7	AT1G15920	CAF1H	Deadenylase.
Ma03_g04500	310.467	1266.63	788.547	2.02719	0.255617	7.93059	2.18115e-15	3.38988e-14	Up	bHLH	bHLH	GSMUA_Achr3G04630_001	transcription factor bHLH66-like, transcript variant X2	AT1G03040	BHLH007	basic helix-loop-helix (bHLH) DNA-binding superfamily protein;(source:Araport11)
Ma03_g04530	939.529	3300.04	2119.78	1.81317	0.17209	10.5362	5.88405e-26	2.56025e-24	Up	no_TFs	no_TFs	GSMUA_Achr3G04670_001	BTB/POZ domain-containing protein At2g24240	AT2G24240	null	BTB/POZ domain with WD40/YVTN repeat-like protein;(source:Araport11)
Ma03_g04770	160094	17146	88620.2	-3.22297	0.194481	-16.5722	1.10778e-61	5.25834e-59	Down	no_TFs	no_TFs	GSMUA_Achr3T04930_001	Probable alpha,alpha-trehalose-phosphate synthase [UDP-forming] 9	AT2G18700	ATTPS11	Encodes an enzyme putatively involved in trehalose biosynthesis. The protein has a trehalose synthase (TPS)-like domain that may or may not be active as well as a trehalose phosphatase (TPP)-like domain.
Ma03_g04800	850.525	227.675	539.1	-1.90162	0.3738	-5.08725	3.63287e-07	1.86557e-06	Down	no_TFs	no_TFs	GSMUA_Achr3G04960_001	uncharacterized LOC103976898	AT2G40130	SMXL8	Encodes a member of an eight-gene family (SMAX1 and SMAX1-like) that has weak similarity to AtHSP101, a ClpB chaperonin required for thermotolerance.
Ma03_g04840	17632.6	3956.71	10794.7	-2.15584	0.391245	-5.51021	3.58412e-08	2.14612e-07	Down	no_TFs	no_TFs	GSMUA_Achr3G05000_001	mitogen-activated protein kinase kinase 5-like	AT1G32320	MKK10	member of MAP Kinase Kinase
Ma03_g04850	350.989	93.5867	222.288	-1.90512	0.283207	-6.72696	1.73247e-11	1.67519e-10	Down	no_TFs	no_TFs	GSMUA_Achr3G05000_001	pathogenesis-related protein PR-1	AT4G25780	ATCAPE2	CAP (Cysteine-rich secretory proteins, Antigen 5, and Pathogenesis-related 1 protein) superfamily protein;(source:Araport11)
Ma03_g04940	1623.48	459.564	1041.52	-1.82088	0.545822	-3.33604	0.000849803	0.00230287	Down	AP2/ERF	AP2/ERF-AP2	GSMUA_Achr3G05070_001	AP2-like ethylene-responsive transcription factor AIL5	AT5G57390	AIL5	Encodes a member of the AP2 family of transcriptional regulators. May be involved in germination and seedling growth. Mutants are resistant to ABA analogs and are resistant to high nitrogen concentrations.essential for the developmental transition between the embryonic and vegetative phases in plants. Overexpression results in the formation of somatic embryos on cotyledons. It is also required to…
Ma03_g05060	139.663	61.995	100.829	-1.17052	0.307925	-3.8013	0.000143938	0.000462086	Down	no_TFs	no_TFs	GSMUA_Achr3G05190_001	RING-H2 finger protein ATL43-like	AT1G33480	ATL58	RING/U-box superfamily protein;(source:Araport11)
Ma03_g05070	6488.48	63084	34786.2	3.28139	0.313978	10.451	1.44973e-25	6.06542e-24	Up	no_TFs	no_TFs	GSMUA_Achr3G05200_001	probable xyloglucan endotransglucosylase/hydrolase protein 23	AT1G65310	XTH17	Encodes a xyloglucan endotransglucosylase/hydrolase with only only the endotransglucosylase (XET; EC 2.4.1.207) activity towards xyloglucan and non-detectable endohydrolytic (XEH; EC 3.2.1.151) activity. Expressed in the mature or basal regions of both the main and lateral roots, but not in the tip of these roots where cell division occurs.
Ma03_g05090	30215	125887	78050.9	2.05881	0.267984	7.68257	1.55933e-14	2.19222e-13	Up	no_TFs	no_TFs	GSMUA_Achr3G05220_001	probable xyloglucan endotransglucosylase/hydrolase protein 23	AT1G65310	XTH17	Encodes a xyloglucan endotransglucosylase/hydrolase with only only the endotransglucosylase (XET; EC 2.4.1.207) activity towards xyloglucan and non-detectable endohydrolytic (XEH; EC 3.2.1.151) activity. Expressed in the mature or basal regions of both the main and lateral roots, but not in the tip of these roots where cell division occurs.
Ma03_g05130	21.7091	8.17683	14.9429	-1.41367	0.59025	-2.39503	0.0166189	0.032782	Down	no_TFs	no_TFs	GSMUA_AchrUn_randomT26240_001	Hypothetical protein	AT2G26240	null	Transmembrane proteins 14C;(source:Araport11)
Ma03_g05150	3589.89	1189.11	2389.5	-1.59405	0.225043	-7.08331	1.4075e-12	1.55834e-11	Down	WRKY	WRKY	GSMUA_Achr3G05670_001	probable WRKY transcription factor 11	AT2G24570	WRKY17	member of WRKY Transcription Factor; Group II-d; negative regulator of basal resistance to Pseudomonas syringae.
Ma03_g05160	8372.71	1922.63	5147.67	-2.12266	0.181122	-11.7195	1.01288e-31	6.48116e-30	Down	no_TFs	no_TFs	GSMUA_Achr3G05660_001	exocyst complex component EXO70A1	AT1G51640	EXO70G2	A member of EXO70 gene family, putative exocyst subunits, conserved in land plants. Arabidopsis thaliana contains 23 putative EXO70 genes, which can be classified into eight clusters on the phylogenetic tree.
Ma03_g05180	2474.57	901.48	1688.03	-1.45664	0.199836	-7.28917	3.11859e-13	3.74675e-12	Down	no_TFs	no_TFs	GSMUA_Achr3G05640_001	KNR4/SMI1 homolog	AT2G24550	null	major centromere autoantigen B-like protein;(source:Araport11)
Ma03_g05200	476.49	14.3559	245.423	-5.05163	0.968809	-5.21427	1.84546e-07	9.93186e-07	Down	no_TFs	no_TFs	GSMUA_Achr3G05630_001	uncharacterized LOC103977321	AT4G29920	SMXL4	Encodes a member of an eight-gene family (SMAX1 and SMAX1-like) that has weak similarity to AtHSP101, a ClpB chaperonin required for thermotolerance. Loss of function mutants show increased sensitivity to salt stress and drought.
Ma03_g05220	25.1428	85.7089	55.4258	1.77019	0.349664	5.06256	4.13654e-07	2.10307e-06	Up	no_TFs	no_TFs	NA	zinc finger protein CONSTANS-LIKE 10-like	AT3G21890	BBX31	B-box type zinc finger family protein;(source:Araport11)
Ma03_g05310	123.72	288.751	206.236	1.22081	0.259148	4.71087	2.46659e-06	1.0953e-05	Up	no_TFs	no_TFs	GSMUA_Achr3G05510_001	uncharacterized LOC103976855	AT5G35320	null	DBH-like monooxygenase;(source:Araport11)
Ma03_g05400	892.906	3973.7	2433.3	2.15408	0.543903	3.96041	7.48204e-05	0.000254076	Up	no_TFs	no_TFs	GSMUA_Achr3G05430_001	trans-cinnamate 4-monooxygenase-like	AT2G30490	CYP73A5	Encodes a cinnamate-4-hydroxylase. Mutations in this gene impact phenylpropanoid metabolism, growth and development.
Ma03_g05480	2131	767.338	1449.17	-1.47367	0.150962	-9.76184	1.64156e-22	5.04784e-21	Down	no_TFs	no_TFs	GSMUA_Achr3G05340_001	uncharacterized LOC103976869	AT5G58110	null	chaperone binding / ATPase activator;(source:Araport11)
Ma03_g05610	77.8965	2.68397	40.2902	-4.85649	0.629069	-7.72012	1.16217e-14	1.66433e-13	Down	no_TFs	no_TFs	GSMUA_AchrUn_randomT19930_001	Hypothetical protein	AT3G43520	null	Transmembrane proteins 14C;(source:Araport11)
Ma03_g05660	734.757	120.068	427.413	-2.61241	0.457981	-5.7042	1.16893e-08	7.5277e-08	Down	no_TFs	no_TFs	GSMUA_Achr3G05730_001	pectinesterase-like	AT1G11590	PME19	Plant invertase/pectin methylesterase inhibitor superfamily;(source:Araport11)
Ma03_g05670	191.41	19.7552	105.582	-3.27856	0.713931	-4.59226	4.38472e-06	1.8729e-05	Down	no_TFs	no_TFs	GSMUA_Achr3G05750_001	probable pectinesterase/pectinesterase inhibitor 12	AT2G26440	PME12	Plant invertase/pectin methylesterase inhibitor superfamily;(source:Araport11)
Ma03_g05690	628.335	157.551	392.943	-1.99604	0.411026	-4.85625	1.19632e-06	5.61229e-06	Down	no_TFs	no_TFs	GSMUA_Achr3G05770_001	pectinesterase 3	AT1G53840	ATPME1	encodes a pectin methylesterase
Ma03_g05750	27564.8	12650.6	20107.7	-1.12362	0.142635	-7.87761	3.33693e-15	5.0738e-14	Down	no_TFs	no_TFs	GSMUA_Achr3G05820_001	phosphoinositide phosphatase SAC2, transcript variant X2	AT1G17340	SAC5	Phosphoinositide phosphatase family protein;(source:Araport11)
Ma03_g05770	1368.12	473.131	920.623	-1.53145	0.262141	-5.8421	5.15475e-09	3.49455e-08	Down	no_TFs	no_TFs	GSMUA_Achr3G05840_001	respiratory burst oxidase homolog protein E-like	AT1G19230	ATRBOHE	Riboflavin synthase-like superfamily protein;(source:Araport11)
Ma03_g05810	1548.71	444.383	996.544	-1.80065	0.148221	-12.1484	5.85179e-34	4.39002e-32	Down	Trihelix	Trihelix	GSMUA_Achr3G05870_001	formin-binding protein 1 homolog	AT3G14180	ASIL2	sequence-specific DNA binding transcription factor;(source:Araport11)
Ma03_g05820	1081.86	381.759	731.808	-1.50283	0.167276	-8.98414	2.60769e-19	5.99815e-18	Down	no_TFs	no_TFs	GSMUA_Achr3G05890_001	3-oxoacyl-[acyl-carrier-protein] synthase I, chloroplastic-like	AT1G74960	KAS2	Encodes a plastidic beta-ketoacyl-ACP synthase II, involved in fatty acid elongation from 16:0-ACP to 18:0-ACP. Homozygous knock-out mutants are embryo lethal, indicating early embryo development is sensitive to elevated 16:0.
Ma03_g05910	151.128	35.9644	93.5461	-2.07019	0.365583	-5.66271	1.48997e-08	9.43913e-08	Down	no_TFs	no_TFs	GSMUA_Achr3G05980_001	protein NRT1/ PTR FAMILY 6.4	AT3G21670	NPF6.4	Major facilitator superfamily protein;(source:Araport11)
Ma03_g06040	197.296	69.5113	133.404	-1.50552	0.480862	-3.13089	0.00174279	0.00442641	Down	no_TFs	no_TFs	GSMUA_Achr3G06100_001	uncharacterized LOC103977457	AT1G60060	null	Serine/threonine-protein kinase WNK (With No Lysine)-like protein;(source:Araport11)
Ma03_g06080	12958.6	279.46	6619.03	-5.53538	0.224466	-24.6602	2.86133e-134	1.86752e-130	Down	no_TFs	no_TFs	GSMUA_Achr3T06130_001	Putative Probable alpha,alpha-trehalose-phosphate synthase [UDP-forming] 9	AT1G23890	null	NHL domain-containing protein;(source:Araport11)
Ma03_g06170	1594.49	287.876	941.183	-2.46974	0.252936	-9.76432	1.60187e-22	4.93161e-21	Down	no_TFs	no_TFs	GSMUA_Achr3G06220_001	uncharacterized LOC103977471	AT1G61600	null	DUF1262 family protein (DUF1262);(source:Araport11)
Ma03_g06320	70.0346	247.634	158.834	1.82193	0.210269	8.66473	4.52574e-18	9.33281e-17	Up	no_TFs	no_TFs	GSMUA_Achr3G06380_001	uncharacterized LOC103977488, transcript variant X3	AT1G13650	null	hypothetical protein;(source:Araport11)
Ma03_g06360	1859.57	5780.13	3819.85	1.63631	0.209118	7.82483	5.08328e-15	7.55747e-14	Up	no_TFs	no_TFs	GSMUA_Achr3G06420_001	uncharacterized LOC103977492	AT4G39840	null	cell wall integrity/stress response component-like protein;(source:Araport11)
Ma03_g06460	575.441	38.1565	306.799	-3.91267	0.433741	-9.02077	1.86775e-19	4.35369e-18	Down	no_TFs	no_TFs	GSMUA_Achr3G06540_001	RNA-binding protein 38-like	AT1G22330	null	RNA-binding (RRM/RBD/RNP motifs) family protein;(source:Araport11)
Ma03_g06530	183.26	527.511	355.386	1.52501	0.224224	6.80128	1.03692e-11	1.03166e-10	Up	no_TFs	no_TFs	GSMUA_Achr3G06610_001	uncharacterized protein At1g04910-like, transcript variant X1	AT1G22460	null	O-fucosyltransferase family protein;(source:Araport11)
Ma03_g06540	761.514	1986.33	1373.92	1.38331	0.270676	5.11057	3.21183e-07	1.66404e-06	Up	HB	HB-HD-ZIP	GSMUA_Achr3G06620_001	homeobox-leucine zipper protein HOX4-like	AT1G27045	ATHB54	Encodes ATHB54, a member of the homeodomain leucine zipper (HD-Zip) family protein. Please note that this locus was split from AT1G27050 in the TAIR10 genome release (2010). Affymetrix ATH1 Probe Set linked to symbol ATHB54 is in fact directed against the product of the AT1G27050 locus (the mRNA coding for the RNA-recognition-motif protein).
Ma03_g06610	368.106	73.3364	220.721	-2.32747	0.354367	-6.56796	5.10103e-11	4.63048e-10	Down	bHLH	bHLH	GSMUA_Achr3G06660_001	transcription factor bHLH94-like	AT1G22490	BHLH094	basic helix-loop-helix (bHLH) DNA-binding superfamily protein;(source:Araport11)
Ma03_g06660	2007.33	5641.96	3824.64	1.49103	0.191616	7.78137	7.17428e-15	1.04988e-13	Up	no_TFs	no_TFs	GSMUA_Achr3G06720_001	UPF0483 protein AGAP003155-like	AT1G09280	null	rhodanese-like domain protein;(source:Araport11)
Ma03_g06730	54.9112	114.577	84.7442	1.06539	0.368691	2.88965	0.00385671	0.00899072	Up	no_TFs	no_TFs	GSMUA_Achr3G06790_001	uncharacterized LOC103977521	AT1G62970	SDJ3	SDJ3 functions partially redundantly with SDJ1 and SDJ2 and interacts with SUVH1 and SUVH3 to form a SUVH-SDJ complex. The complex binds promoters with DNA methylation and mediates transcriptional activation of promoter methylated genes.
Ma03_g06830	183.621	72.0177	127.819	-1.35158	0.396387	-3.40976	0.000650191	0.00181042	Down	no_TFs	no_TFs	GSMUA_Achr3G06900_001	uncharacterized LOC103977529	AT3G19200	null	hypothetical protein;(source:Araport11)
Ma03_g06900	69.8227	428.614	249.218	2.62	0.593596	4.41377	1.01584e-05	4.05078e-05	Up	no_TFs	no_TFs	GSMUA_Achr3G06970_001	abscisic acid 8'-hydroxylase 3-like	AT1G05160	KAO1	Encodes an ent-kaurenoic acid hydroxylase, a member of the CYP88A cytochrome p450 family.
Ma03_g06940	353.654	167.615	260.635	-1.07866	0.312607	-3.45052	0.000559508	0.00158325	Down	no_TFs	no_TFs	GSMUA_Achr3G07010_001	uncharacterized LOC103977539, transcript variant X2	AT1G45207	null	Remorin family protein;(source:Araport11)
Ma03_g06960	120.221	3.30704	61.7642	-5.17552	1.02134	-5.0674	4.03288e-07	2.05477e-06	Down	HSF	HSF	GSMUA_Achr3G07020_001	heat stress transcription factor B-4c-like	AT1G46264	AT-HSFB4	Encodes SCHIZORIZA, a member of Heat Shock Transcription Factor (Hsf) family. Functions as a nuclear factor regulating asymmetry of stem cell divisions.
Ma03_g06980	921.662	6620.45	3771.06	2.84514	0.233231	12.1988	3.15385e-34	2.40753e-32	Up	no_TFs	no_TFs	GSMUA_Achr3G07040_001	mitochondrial phosphate carrier protein 3, mitochondrial-like	AT3G48850	MPT2	Encodes a mitochondrial phosphate transporter. Modulates plant responses to salt stress.
Ma03_g07140	118.346	306.631	212.489	1.37283	0.251852	5.45094	5.01053e-08	2.93099e-07	Up	no_TFs	no_TFs	GSMUA_Achr5T08130_001	Alpha-amylase isozyme 3C	AT4G25000	AMY1	Predicted to be secreted protein based on signalP prediction. Involved in starch mobilization. Mutants are defective in alpha-amylase activity. (Note: AMY1 has been found in the literature to be referred to as AMY3, which is not to be confused with AMY3/At1g69830).
Ma03_g07160	1600.63	690.128	1145.38	-1.2136	0.141965	-8.54859	1.24599e-17	2.47181e-16	Down	no_TFs	no_TFs	GSMUA_Achr3T07200_001	Uncharacterized protein	AT1G77770	null	forkhead box protein, putative (DUF1644);(source:Araport11)
Ma03_g07290	27.2838	6.3817	16.8328	-2.09733	0.558052	-3.7583	0.000171068	0.000540819	Down	no_TFs	no_TFs	GSMUA_Achr3G07340_001	uncharacterized LOC103977570	AT4G16450	null	NADH-ubiquinone oxidoreductase;(source:Araport11)
Ma03_g07310	112.901	246.904	179.903	1.12935	0.429343	2.63042	0.00852793	0.0182024	Up	no_TFs	no_TFs	GSMUA_Achr3G07360_001	lysine histidine transporter-like 6, transcript variant X1	AT1G25530	null	Transmembrane amino acid transporter family protein;(source:Araport11)
Ma03_g07450	8.02158	49.6243	28.8229	2.61653	0.485437	5.39006	7.04357e-08	4.04324e-07	Up	no_TFs	no_TFs	GSMUA_Achr3G07500_001	uncharacterized LOC103978063	AT4G02220	null	zinc finger (MYND type) family protein / programmed cell death 2 C-terminal domain-containing protein;(source:Araport11)
Ma03_g07500	13027.1	1971.19	7499.16	-2.72435	0.216367	-12.5913	2.35657e-36	2.06453e-34	Down	no_TFs	no_TFs	GSMUA_Achr3G07560_001	alpha,alpha-trehalose-phosphate synthase [UDP-forming] 6-like	AT1G23870	ATTPS9	Encodes an enzyme putatively involved in trehalose biosynthesis. The protein has a trehalose synthase (TPS)-like domain that may or may not be active as well as a trehalose phosphatase (TPP)-like domain. The mRNA is cell-to-cell mobile.
Ma03_g07630	343.994	115.245	229.619	-1.5803	0.236817	-6.67309	2.50473e-11	2.36495e-10	Down	no_TFs	no_TFs	GSMUA_Achr3G07710_001	DNA polymerase epsilon subunit 2	AT5G22110	ATDPB2	Encodes a protein with similarity to DNA polymerase epsilon subunit B an essential gene that is required for DNA replication. Homozygous mutants are embryo lethal. Expressed in meristematic , rapidly dividing regions.
Ma03_g07670	431.589	4689.55	2560.57	3.44213	0.483651	7.11698	1.1032e-12	1.23664e-11	Up	no_TFs	no_TFs	GSMUA_Achr3T07760_001	Putative Mechanosensory protein 2	AT1G05575	HUP17	transmembrane protein;(source:Araport11)
Ma03_g07770	527.411	6382.92	3455.17	3.59758	0.552465	6.51186	7.42242e-11	6.58882e-10	Up	no_TFs	no_TFs	GSMUA_Achr3G07870_001	putative lipoxygenase 5	AT1G17420	LOX3	LOX3 encode a Lipoxygenase. Lipoxygenases (LOXs) catalyze the oxygenation of fatty acids (FAs).
Ma03_g07790	45.0001	20.7197	32.8599	-1.12341	0.487546	-2.30422	0.0212105	0.0407044	Down	no_TFs	no_TFs	GSMUA_Achr3G07890_001	heavy metal-associated isoprenylated plant protein 26-like	AT1G22990	ATHMP04	Heavy metal transport/detoxification superfamily protein;(source:Araport11)
Ma03_g07820	145.83	425.873	285.852	1.5451	0.345458	4.47262	7.7267e-06	3.14599e-05	Up	no_TFs	no_TFs	GSMUA_Achr3G07920_001	thermospermine synthase ACAULIS5, transcript variant X1	AT5G19530	ACL5	Encodes a spermine synthase. Required for internode elongation and vascular development, specifically in the mechanism that defines the boundaries between veins and nonvein regions. This mechanism may be mediated by polar auxin transport. Though ACL5 has been shown to function as a spermine synthase in E. coli, an ACL5 knockout has no effect on the endogenous levels of free and conjugated polyami…
Ma03_g07840	6.58051	81.9991	44.2898	3.62098	0.528415	6.85254	7.25523e-12	7.37013e-11	Up	MYB	MYB	GSMUA_Achr3T07940_001	Whole genome shotgun sequence of line PN40024, scaffold_16.assembly12x (Fragment)	AT1G56650	PAP1	Encodes a putative MYB domain containing transcription factor involved in anthocyanin metabolism and radical scavenging. Essential for the sucrose-mediated expression of the dihydroflavonol reductase gene. Auxin and ethylene responsiveness of PAP1 transcription is lost in myb12 mutants. Interacts with JAZ proteins to regulate anthocyanin accumulation.
Ma03_g07980	380.776	1218.55	799.662	1.67887	0.215739	7.78196	7.14109e-15	1.04561e-13	Up	no_TFs	no_TFs	GSMUA_Achr3G08090_001	heparan-alpha-glucosaminide N-acetyltransferase	AT5G27730	null	heparan-alpha-glucosaminide N-acetyltransferase-like protein (DUF1624);(source:Araport11)
Ma03_g08000	104.148	256.438	180.293	1.30074	0.199121	6.53242	6.47144e-11	5.79389e-10	Up	no_TFs	no_TFs	GSMUA_Achr3G08110_001	probable E3 ubiquitin-protein ligase BAH1-like 1	AT1G02860	NLA	Encodes a ubiquitin E3 ligase with RING and SPX domains that is involved in mediating immune responses and mediates degradation of PHT1s at plasma membranes. Targeted by MIR827. Ubiquitinates PHT1;3, PHT1;2, PHT1;1/AtPT1 and PHT1;4/AtPT2.
Ma03_g08180	302.314	834.567	568.441	1.46613	0.297878	4.92191	8.57036e-07	4.12512e-06	Up	no_TFs	no_TFs	GSMUA_Achr3T08263_001	hypothetical protein	AT2G47485	null	hypothetical protein;(source:Araport11)
Ma03_g08230	41.8929	365.486	203.689	3.13358	0.324397	9.65972	4.47096e-22	1.3219e-20	Up	no_TFs	no_TFs	GSMUA_Achr3G08290_001	uncharacterized LOC103977658	AT1G02610	null	RING/FYVE/PHD zinc finger superfamily protein;(source:Araport11)
Ma03_g08250	838.905	2150.65	1494.78	1.35818	0.129133	10.5178	7.15616e-26	3.08294e-24	Up	no_TFs	no_TFs	GSMUA_Achr3G08310_001	proline-rich receptor-like protein kinase PERK15	AT2G28250	NCRK	Protein kinase superfamily protein;(source:Araport11)
Ma03_g08330	156.346	18.8594	87.6029	-3.05722	0.532557	-5.74065	9.43118e-09	6.15088e-08	Down	no_TFs	no_TFs	GSMUA_Achr3G08400_001	polygalacturonase At1g48100-like	AT1G56710	PGL1	Pectin lyase-like superfamily protein;(source:Araport11)
Ma03_g08340	10802.2	23540.2	17171.2	1.12384	0.315177	3.56572	0.000362854	0.00107173	Up	DBP	DBP	GSMUA_Achr3G08410_001	probable protein phosphatase 2C 47	AT1G48040	null	Protein phosphatase 2C family protein;(source:Araport11)
Ma03_g08430	641.891	102.719	372.305	-2.64252	0.416491	-6.34473	2.2282e-10	1.85142e-09	Down	no_TFs	no_TFs	GSMUA_Achr3G08510_001	cytochrome P450 734A6-like, transcript variant X1	AT2G46950	CYP709B2	cytochrome P450, family 709, subfamily B, polypeptide 2;(source:Araport11)
Ma03_g08600	374.934	175.797	275.365	-1.09428	0.273984	-3.99398	6.49744e-05	0.000223137	Down	no_TFs	no_TFs	GSMUA_Achr3G08700_001	E3 ubiquitin-protein ligase SINAT3-like, transcript variant X1	AT5G37890	SINAL7	Encodes an E3 protein ligase (based on a self-ubiquitination in vitro assay).
Ma03_g08610	2772.27	674.952	1723.61	-2.03805	0.170118	-11.9802	4.51051e-33	3.23505e-31	Down	no_TFs	no_TFs	GSMUA_Achr3G08710_001	regulatory protein NPR5	AT2G41370	BOP2	Encodes BOP2, a cytoplasmic and nuclear-localized NPR1 like protein with BTB/POZ domain and ankyrin repeats. Interacts with BOP1 and appears to be genetically redundant with BOP1.bop1/bop2 double mutants have longer leaves, often with leaflets on the petiole, asymmetric flowers with extra organs and no nectaries. Also defective in floral organ abscission. BOP1/2 promotes floral meristem fate and …
Ma03_g08620	6510.31	3211.07	4860.69	-1.01962	0.179641	-5.67585	1.38004e-08	8.79179e-08	Down	no_TFs	no_TFs	GSMUA_Achr3G08720_001	conserved oligomeric Golgi complex subunit 5	AT1G67930	COG5	Golgi transport complex protein-like protein;(source:Araport11)
Ma03_g08660	642.522	10294.1	5468.31	4.00206	0.449156	8.91017	5.0956e-19	1.14484e-17	Up	no_TFs	no_TFs	GSMUA_Achr3G08760_001	cytokinin dehydrogenase 4-like, transcript variant X1	AT1G75450	CKX5	This gene used to be called AtCKX6. It encodes a protein whose sequence is similar to cytokinin oxidase/dehydrogenase, which catalyzes the degradation of cytokinins.
Ma03_g08670	972.179	464.238	718.209	-1.06632	0.193699	-5.50505	3.69066e-08	2.20587e-07	Down	no_TFs	no_TFs	GSMUA_Achr3G08770_001	uncharacterized LOC103977699	AT5G13470	null	hypothetical protein;(source:Araport11)
Ma03_g08830	584.297	101.351	342.824	-2.52853	0.262793	-9.62176	6.47166e-22	1.88777e-20	Down	no_TFs	no_TFs	GSMUA_Achr3G08950_001	xylose isomerase-like	AT5G57655	null	xylose isomerase family protein;(source:Araport11)
Ma03_g08870	549.344	1188.57	868.957	1.11314	0.282209	3.94438	8.00061e-05	0.000269756	Up	no_TFs	no_TFs	GSMUA_Achr3G08990_001	probable esterase PIR7A	AT2G23560	MES7	Encodes a protein shown to have carboxylesterase activity, methyl salicylate esterase activity, and methyl IAA esterase activity in vitro. This protein does not act on methyl JA, MeGA4, or MEGA9 in vitro. MES7 appears to be involved in MeSA hydrolysis in planta. Expression of MES7 can restore systemic acquired resistance in SAR-deficient tobacco plants.
Ma03_g08910	312.503	110.597	211.55	-1.49663	0.260882	-5.73682	9.64697e-09	6.2822e-08	Down	no_TFs	no_TFs	GSMUA_Achr3G09030_001	amidase 1	AT1G08980	ATAMI1	Encodes an enzyme with similarity to bacterial acylamidohydrolases and exhibits indole-3-acetamide amidohydrolase activity in vitro. This enzyme may be involved in the in vivo biosynthesis of indole-acetic acid from indole-3-acetamide, a native metabolite of A. thaliana. It appears to exist as a monomer.
Ma03_g08920	253.655	28.7098	141.183	-3.1396	0.432322	-7.26217	3.80917e-13	4.5347e-12	Down	no_TFs	no_TFs	GSMUA_Achr3G09040_001	uncharacterized LOC103977721	AT3G06070	null	hypothetical protein;(source:Araport11)
Ma03_g08940	224.682	25.8565	125.269	-3.11986	0.841017	-3.70963	0.000207565	0.000644724	Down	no_TFs	no_TFs	GSMUA_Achr3G09060_001	neurogenic protein mastermind	AT4G23882	ATHMP36	Heavy metal transport/detoxification superfamily protein;(source:Araport11)
Ma03_g08980	110.607	45.4572	78.0319	-1.28154	0.329456	-3.88986	0.000100303	0.000331287	Down	no_TFs	no_TFs	GSMUA_Achr3T09120_001	Glutamine synthetase leaf isozyme, chloroplastic	AT5G35630	GS2	chloroplastic glutamine synthetase The mRNA is cell-to-cell mobile.
Ma03_g09010	974.166	260.183	617.174	-1.90542	0.214774	-8.87175	7.20077e-19	1.59179e-17	Down	no_TFs	no_TFs	GSMUA_Achr3G09150_001	putative E3 ubiquitin-protein ligase RF298, transcript variant X2	AT1G32530	PIR2	RING/U-box superfamily protein;(source:Araport11)
Ma03_g09070	725.136	198.87	462.003	-1.86652	0.291371	-6.40599	1.49393e-10	1.27001e-09	Down	no_TFs	no_TFs	GSMUA_Achr3T09230_001	Putative Auxin-induced protein 5NG4	AT1G70260	UMAMIT36	Encodes an endoplasmic reticulum (ER)-localized nodulin MtN21-like transporter family protein that negatively regulates resistance against biotrophic pathogens but not the necrotrophic pathogen, B. cinerea, possibly by regulating ROS production, cell death and PR1 expression.
Ma03_g09160	163.06	38.6676	100.864	-2.07963	0.430557	-4.83011	1.3646e-06	6.34699e-06	Down	no_TFs	no_TFs	NA	sigma factor binding protein 1, chloroplastic-like	AT2G41180	SIB2	VQ motif-containing protein;(source:Araport11)
Ma03_g09180	18016.6	7277.47	12647	-1.30781	0.268436	-4.87197	1.10493e-06	5.21826e-06	Down	no_TFs	no_TFs	GSMUA_Achr3G09330_001	calmodulin	AT2G41100	TCH3	encodes a calmodulin-like protein, with six potential calcium binding domains. Calcium binding shown by Ca(2+)-specific shift in electrophoretic mobility. Expression induced by touch and darkness. Expression may also be developmentally controlled. Expression in growing regions of roots, vascular tissue, root/shoot junctions, trichomes, branch points of the shoot, and regions of siliques and flowe…
Ma03_g09210	33.1048	99.9895	66.5472	1.59113	0.302509	5.25977	1.44236e-07	7.89922e-07	Up	no_TFs	no_TFs	GSMUA_Achr3G09350_001	50S ribosomal protein 5, chloroplastic-like	AT3G56910	PSRP5	Encodes PSRP5 (PLASTID-SPECIFIC 50S RIBOSOMAL PROTEIN 5). Functions in plastid translation.
Ma03_g09330	595.889	1209.47	902.678	1.02223	0.233173	4.38402	1.16511e-05	4.60804e-05	Up	no_TFs	no_TFs	GSMUA_Achr3G09470_001	phospholipid-transporting ATPase 1	AT5G04930	ALA1	Encodes a putative aminophospholipid translocase (p-type ATPase) involved in chilling response. It is targeted to the plasma membrane following association in the endoplasmic reticulum with an ALIS protein beta-subunit. The mRNA is cell-to-cell mobile.
Ma03_g09370	2497.28	227.83	1362.55	-3.45358	0.243333	-14.1928	1.01466e-45	1.55492e-43	Down	NAC	NAC	GSMUA_Achr3T09520_001	no apical meristem protein, putative, expressed	AT3G04060	NAC046	NAC046 is a member of the NAC domain containing family of transcription factors. It was identified in a screen for regulators of chlorophyll protein gene expression. Mutants in NAC046 have delayed senescence and increased CHL content suggesting a role in regulation of senescence and chlorophyll degradation.
Ma03_g09420	1660.1	4685.94	3173.02	1.49692	0.206817	7.23789	4.55716e-13	5.36643e-12	Up	no_TFs	no_TFs	GSMUA_Achr3G09580_001	probable leucine-rich repeat receptor-like protein kinase At5g49770	AT1G79620	VRLK1	VRLK1 is a LRR kinase involved in switching between cell elongation and secondary cell wall thickening.VRLK1 is a member of a gene family that includes a small number of recently duplicated paralogs.
Ma03_g09480	2666.15	824.519	1745.33	-1.69304	0.175398	-9.65255	4.79475e-22	1.41283e-20	Down	no_TFs	no_TFs	GSMUA_Achr3G09660_001	uncharacterized LOC103977776, transcript variant X2	AT1G71090	PILS2	Auxin efflux carrier family protein;(source:Araport11)
Ma03_g09540	103.766	19.4136	61.5896	-2.42585	0.357709	-6.78163	1.18826e-11	1.17641e-10	Down	no_TFs	no_TFs	GSMUA_Achr3G09740_001	eukaryotic translation initiation factor 2 subunit beta-like	AT1G36730	null	Translation initiation factor IF2/IF5;(source:Araport11)
Ma03_g09660	183.413	80.5701	131.991	-1.18811	0.433859	-2.73847	0.00617258	0.0136972	Down	no_TFs	no_TFs	GSMUA_Achr3G09870_001	protein NRT1/ PTR FAMILY 5.1-like, transcript variant X1	AT1G72130	NPF5.11	Tonoplast localized pH dependent, low affinity nitrogen transporter.In shoots, expressed in leaf veins and mesophyll. In roots, GUS activity was detected in root vascular stele. More highly expressed in roots.
Ma03_g09720	361.716	1037.56	699.638	1.52113	0.430034	3.53725	0.000404323	0.00118151	Up	WRKY	WRKY	GSMUA_Achr3G09940_001	probable WRKY transcription factor 26	AT2G30250	AtWRKY25	member of WRKY Transcription Factor; Group I. Located in nucleus. Involved in response to various abiotic stresses - especially salt stress.
Ma03_g09850	347.511	116.091	231.801	-1.58063	0.270136	-5.85124	4.87934e-09	3.31905e-08	Down	no_TFs	no_TFs	GSMUA_Achr3G10070_001	protein G1-like7	AT1G07090	LSH6	LIGHT-DEPENDENT SHORT HYPOCOTYLS-like protein (DUF640);(source:Araport11)
Ma03_g10040	24.2699	7.14538	15.7076	-1.77801	0.570267	-3.11785	0.00182173	0.00460687	Down	no_TFs	no_TFs	GSMUA_Achr3G10330_001	protein LURP-one-related 6-like	AT2G05910	null	LURP-one-like protein (DUF567);(source:Araport11)
Ma03_g10050	149.078	305.37	227.224	1.0349	0.429883	2.40741	0.0160663	0.0318314	Up	no_TFs	no_TFs	GSMUA_Achr3G10340_001	zinc finger AN1 domain-containing stress-associated protein 12	AT2G41835	null	zinc finger (C2H2 type, AN1-like) family protein;(source:Araport11)
Ma03_g10120	511.137	1266.8	888.967	1.30949	0.215377	6.08	1.2018e-09	9.00295e-09	Up	no_TFs	no_TFs	GSMUA_Achr3G10420_001	protein ALTERED XYLOGLUCAN 4	AT1G70230	TBL27	Encodes a member of the TBL (TRICHOME BIREFRINGENCE-LIKE) gene family containing a plant-specific DUF231 (domain of unknown function) domain. A putative xyloglucan O-acetyltransferase. TBL gene family has 46 members, two of which (TBR/AT5G06700 and TBL3/AT5G01360) have been shown to be involved in the synthesis and deposition of secondary wall cellulose, presumably by influencing the esterificati…
Ma03_g10160	339.685	822.207	580.946	1.27504	0.240094	5.31061	1.09261e-07	6.08722e-07	Up	no_TFs	no_TFs	GSMUA_Achr3G10460_001	RING-H2 finger protein ATL46-like	AT1G23980	ATL47	RING/U-box superfamily protein;(source:Araport11)
Ma03_g10180	56.2005	11.9985	34.0995	-2.23234	0.640706	-3.48419	0.000493626	0.00141244	Down	no_TFs	no_TFs	GSMUA_Achr3G10480_001	probable xyloglucan endotransglucosylase/hydrolase protein 33	AT1G10550	XTH33	Encodes a membrane-localized protein that is predicted to function during cell wall modification.Overexpression of XTH33 results in abnormal cell morphology. It's expression is under epigenetic control by ATX1.
Ma03_g10340	3269.93	917.269	2093.6	-1.83369	0.408151	-4.49269	7.03299e-06	2.89014e-05	Down	no_TFs	no_TFs	GSMUA_Achr3G10620_001	UDP-glycosyltransferase 89B1	AT1G51210	null	UDP-Glycosyltransferase superfamily protein;(source:Araport11)
Ma03_g10350	894.309	289.358	591.833	-1.62873	0.163851	-9.94031	2.77948e-23	9.24382e-22	Down	no_TFs	no_TFs	GSMUA_Achr3G10630_001	bromodomain adjacent to zinc finger domain protein 1A-like, transcript variant X2	AT3G05670	null	RING/U-box protein;(source:Araport11)
Ma03_g10400	216.421	924.305	570.363	2.09266	0.164401	12.729	4.07818e-37	3.73576e-35	Up	no_TFs	no_TFs	GSMUA_Achr3G10680_001	uncharacterized LOC103977857, transcript variant X2	AT1G13650	null	hypothetical protein;(source:Araport11)
Ma03_g10540	223.762	91.6565	157.709	-1.28604	0.315201	-4.08005	4.50258e-05	0.000159431	Down	no_TFs	no_TFs	GSMUA_Achr3G10820_001	probable LRR receptor-like serine/threonine-protein kinase At4g26540, transcript variant X1	AT1G34110	RGI5	Leucine-rich receptor-like protein kinase family protein;(source:Araport11)
Ma03_g10600	20.9524	43.155	32.0537	1.03608	0.447047	2.3176	0.0204708	0.039434	Up	no_TFs	no_TFs	NA	chaperone protein dnaJ 11, chloroplastic-like	AT3G13310	DJC66	Chaperone DnaJ-domain superfamily protein;(source:Araport11)
Ma03_g10640	188.99	607.969	398.479	1.68633	0.273905	6.15663	7.43086e-10	5.72264e-09	Up	no_TFs	no_TFs	GSMUA_Achr3G10920_001	probable amino acid permease 7	AT5G23810	AAP7	Encodes nonfunctional amino acid transporter. AAP7 is the most distantly related member of the AAP family, a group of well characterized amino acid transporters within the ATF1 superfamily. Expression of this gene has not been detected with RNA gel blots or promoter GUS studies.
Ma03_g10650	667.937	146.88	407.409	-2.18565	0.603608	-3.62098	0.000293494	0.000883255	Down	no_TFs	no_TFs	GSMUA_Achr3T10930_001	NB-ARC/LRR disease resistance protein, putative, expressed	AT4G23440	TN17	Disease resistance protein (TIR-NBS class);(source:Araport11)
Ma03_g10730	36.6071	154.169	95.3879	2.0709	0.295352	7.01161	2.3559e-12	2.53735e-11	Up	no_TFs	no_TFs	GSMUA_Achr3G11000_001	uncharacterized LOC103977883	AT2G04790	null	PTB domain engulfment adapter;(source:Araport11)
Ma03_g10800	34833.6	78902.3	56867.9	1.17961	0.280876	4.19974	2.67218e-05	9.85486e-05	Up	no_TFs	no_TFs	GSMUA_Achr3G11070_001	zinc finger A20 and AN1 domain-containing stress-associated protein 11-like	AT3G12630	SAP5	Encodes a protein with E3 ligase activity that acts as a positive regulator of stress responses in Arabidopsis.
Ma03_g10810	10210.1	2577.17	6393.66	-1.98623	0.238918	-8.31344	9.29652e-17	1.68662e-15	Down	no_TFs	no_TFs	GSMUA_Achr3G11080_001	uncharacterized LOC103977891, transcript variant X2	AT2G42320	null	nucleolar protein gar2-like protein;(source:Araport11)
Ma03_g10850	356.562	853.257	604.909	1.25932	0.519552	2.42386	0.0153564	0.0305725	Up	no_TFs	no_TFs	GSMUA_Achr3G11120_001	uncharacterized LOC103977896	AT4G12070	null	hypothetical protein;(source:Araport11)
Ma03_g10890	2471.16	417.87	1444.52	-2.56386	0.311821	-8.22222	1.99766e-16	3.47224e-15	Down	bZIP	bZIP	GSMUA_Achr3G11150_001	transcription factor HBP-1b(c38)-like, transcript variant X4	AT5G06839	TGA10	bZIP transcription factor family protein;(source:Araport11)
Ma03_g10910	66.8646	24.9018	45.8832	-1.42604	0.346599	-4.11438	3.88225e-05	0.000139184	Down	SBP	SBP	GSMUA_Achr3G11160_001	squamosa promoter-binding-like protein 14	AT2G42200	SPL9	Encodes a putative transcriptional regulator that is involved in the vegetative to reproductive phase transition. Expression is regulated by MIR156b. SPL activity nonautonomously inhibits initiation of new leaves at the shoot apical meristem.
Ma03_g10990	934.624	5866.11	3400.37	2.64966	0.275441	9.61971	6.60187e-22	1.92361e-20	Up	no_TFs	no_TFs	GSMUA_Achr3G11240_001	protein IQ-DOMAIN 32-like	AT1G19870	iqd32	Encodes a microtubule-associated protein.Member of IQ67 (CaM binding) domain containing family.
Ma03_g11120	62.6578	2.06486	32.3613	-4.94962	0.726046	-6.81723	9.28155e-12	9.30901e-11	Down	no_TFs	no_TFs	GSMUA_Achr3G11430_001	uncharacterized LOC103978110	AT2G45380	null	myeloid leukemia factor;(source:Araport11)
Ma03_g11240	790.962	247.946	519.454	-1.6729	0.167928	-9.96201	2.23498e-23	7.49982e-22	Down	no_TFs	no_TFs	GSMUA_Achr3T11490_001	Transketolase, chloroplastic	AT2G45290	TKL2	Transketolase;(source:Araport11)
Ma03_g11260	407.485	96.3527	251.919	-2.08064	0.348165	-5.97602	2.2866e-09	1.6382e-08	Down	no_TFs	no_TFs	GSMUA_Achr3G11510_001	subtilisin-like protease, transcript variant X1	AT1G66220	null	Subtilase family protein;(source:Araport11)
Ma03_g11310	13.2115	433.13	223.171	5.0509	0.550346	9.1777	4.40413e-20	1.08573e-18	Up	no_TFs	no_TFs	GSMUA_Achr3G11560_001	subtilisin-like protease SBT5.3	AT1G66220	null	Subtilase family protein;(source:Araport11)
Ma03_g11390	76.54	29.9036	53.2218	-1.35515	0.308436	-4.39361	1.11482e-05	4.42253e-05	Down	no_TFs	no_TFs	GSMUA_Achr3G11640_001	mitotic spindle checkpoint protein BUBR1-like	AT2G20635	null	protein kinase and Mad3-BUB1-I domain-containing protein;(source:Araport11)
Ma03_g11500	102.577	264.56	183.568	1.36761	0.403363	3.39052	0.000697593	0.00192945	Up	no_TFs	no_TFs	GSMUA_Achr3G11750_001	3-oxoacyl-[acyl-carrier-protein] reductase, chloroplastic-like	AT1G63380	null	NAD(P)-binding Rossmann-fold superfamily protein;(source:Araport11)
Ma03_g11510	1302.07	5267.69	3284.88	2.01683	0.261428	7.71467	1.21298e-14	1.72763e-13	Up	no_TFs	no_TFs	GSMUA_Achr3G11760_001	G-type lectin S-receptor-like serine/threonine-protein kinase RLK1	AT5G60900	RLK1	Encodes a receptor-like protein kinase.
Ma03_g11520	2448.15	5231.79	3839.97	1.09568	0.40152	2.72883	0.00635599	0.0140635	Up	no_TFs	no_TFs	GSMUA_Achr3G11770_001	linoleate 13S-lipoxygenase 2-1, chloroplastic-like	AT3G45140	ATLOX2	Chloroplast lipoxygenase required for wound-induced jasmonic acid accumulation in Arabidopsis.Mutants are resistant to Staphylococcus aureus and accumulate salicylic acid upon infection. The mRNA is cell-to-cell mobile.
Ma03_g11690	2919.79	1271.29	2095.54	-1.19942	0.184306	-6.50774	7.62893e-11	6.76294e-10	Down	no_TFs	no_TFs	GSMUA_Achr3G11960_001	phosphatidylinositol/phosphatidylcholine transfer protein SFH13-like, transcript variant X3	AT1G55690	null	Sec14p-like phosphatidylinositol transfer family protein;(source:Araport11)
Ma03_g11750	1349.11	2719.38	2034.24	1.01125	0.285109	3.5469	0.000389794	0.00114341	Up	no_TFs	no_TFs	GSMUA_Achr3G12020_001	BTB/POZ domain-containing protein At5g47800-like, transcript variant X1	AT5G47800	null	Phototropic-responsive NPH3 family protein;(source:Araport11)
Ma03_g11910	8546.27	3130.4	5838.34	-1.4489	0.24554	-5.90087	3.61597e-09	2.51739e-08	Down	MYB	MYB	GSMUA_Achr3T12200_001	MYB family transcription factor, putative, expressed	AT1G09540	ATMYB61	Encodes putative transcription factor. Mutants lack of mucilage extrusion from the seeds during imbibition. Reduced quantities of mucilage are deposited during the development of the seed coat epidermis in myb61 mutants. Expressed in guard cells,loss of function mutations show an increase in stomatal pore opening suggesting a role in ABA independent regulation of stomatal pore size.
Ma03_g11980	10.1801	32.7884	21.4843	1.68472	0.554499	3.03827	0.00237941	0.00584048	Up	no_TFs	no_TFs	NA	uncharacterized LOC103977976	AT2G46735	null	death domain associated protein;(source:Araport11)
Ma03_g11990	486.019	2068.32	1277.17	2.08991	0.289909	7.20886	5.64241e-13	6.54695e-12	Up	no_TFs	no_TFs	GSMUA_Achr3G12270_001	histone H1-like	AT2G18050	HON3	encodes a structurally divergent linker histone whose gene expression is induced by dehydration and ABA. The mRNA is cell-to-cell mobile.
Ma03_g12050	41.1609	170.557	105.859	2.04904	0.369917	5.53918	3.03888e-08	1.83861e-07	Up	TCP	TCP	GSMUA_Achr3G12320_001	transcription factor PCF2-like	AT2G45680	TCP9	TCP family transcription factor;(source:Araport11)
Ma03_g12060	49.7946	20.9186	35.3566	-1.25587	0.430237	-2.91902	0.00351137	0.00827209	Down	no_TFs	no_TFs	GSMUA_Achr3T12330_001	Hypothetical protein	AT2G16460	null	coiled-coil 90B-like protein (DUF1640);(source:Araport11)
Ma03_g12070	36.9578	8.14046	22.5491	-2.19098	0.539166	-4.06364	4.83124e-05	0.000170054	Down	no_TFs	no_TFs	GSMUA_Achr3T12340_001	Hypothetical protein	AT4G11820	MVA1	Encodes a protein with hydroxymethylglutaryl-CoA synthase activity which was characterized by phenotypical complementation of the S. cerevisiae mutant. Involved in glucosinolate biosynthesis.
Ma03_g12260	3386.73	803.414	2095.07	-2.07523	0.186237	-11.1429	7.75469e-29	3.98527e-27	Down	no_TFs	no_TFs	GSMUA_Achr3G12520_001	cytochrome P450 71A1-like	AT1G13110	CYP71B7	member of CYP71B The mRNA is cell-to-cell mobile.
Ma03_g12410	257.471	116.197	186.834	-1.1461	0.354417	-3.23376	0.00122173	0.00320077	Down	no_TFs	no_TFs	GSMUA_Achr3G12650_001	thaumatin-like protein 1b	AT1G75040	PR-5	Thaumatin-like protein involved in response to pathogens. mRNA level of the PR-5 gene (At1g75040)is significantly changed after cutting the inflorescence stem indicating the existence of a network of signal transducing pathways as other stress-regulated genes (At5g01410, At3g17800, At1g29930)do not response to the treatment. The mRNA is cell-to-cell mobile.
Ma03_g12470	68.7697	23.6281	46.1989	-1.53966	0.412126	-3.73591	0.00018704	0.00058574	Down	no_TFs	no_TFs	GSMUA_Achr3G12720_001	uncharacterized LOC103978016	AT1G09310	null	plant/protein (Protein of unknown function, DUF538);(source:Araport11)
Ma03_g12630	219.387	521.35	370.369	1.24711	0.247459	5.03965	4.66375e-07	2.34779e-06	Up	no_TFs	no_TFs	GSMUA_Achr3G12960_001	uncharacterized LOC103978135	AT2G05810	null	ARM repeat superfamily protein;(source:Araport11)
Ma03_g12670	3461.12	13658.4	8559.77	1.98055	0.342621	5.7806	7.44329e-09	4.92204e-08	Up	AP2/ERF	AP2/ERF-ERF	GSMUA_Achr3T13010_001	Putative AP2 domain containing protein, expressed	AT1G50640	ATERF3	encodes a member of the ERF (ethylene response factor) subfamily B-1 of ERF/AP2 transcription factor family (ATERF-3). The protein contains one AP2 domain. There are 15 members in this subfamily including ATERF-3, ATERF-4, ATERF-7, and leafy petiole.
Ma03_g12710	92.7113	204.372	148.542	1.13906	0.246997	4.61163	3.99524e-06	1.71863e-05	Up	no_TFs	no_TFs	GSMUA_Achr3G13050_001	uncharacterized LOC103978141	AT1G80060	null	Ubiquitin-like superfamily protein;(source:Araport11)
Ma03_g12760	74.8662	503.597	289.232	2.75595	0.268588	10.2609	1.05745e-24	4.042e-23	Up	no_TFs	no_TFs	NA	uncharacterized LOC103978174	AT1G44542	CYCLASE3	Cyclase family protein;(source:Araport11)
Ma03_g12830	414.154	1207.82	810.986	1.54518	0.302037	5.11587	3.12294e-07	1.62024e-06	Up	AP2/ERF	AP2/ERF-AP2	GSMUA_Achr3G13170_001	floral homeotic protein APETALA 2-like	AT4G36920	AP2	Encodes a floral homeotic gene, a member of the AP2/EREBP (ethylene responsive element binding protein) class of transcription factors and is involved in the specification of floral organ identity, establishment of floral meristem identity, suppression of floral meristem indeterminancy, and development of the ovule and seed coat. AP2 also has a role in controlling seed mass. Dominant negative all…
Ma03_g12840	6039.65	2950.07	4494.86	-1.03373	0.232852	-4.43944	9.01952e-06	3.63327e-05	Down	AP2/ERF	AP2/ERF-ERF	GSMUA_Achr3T13190_001	DNA binding protein, putative	AT1G46768	RAP2.1	encodes a member of the DREB subfamily A-5 of ERF/AP2 transcription factor family (RAP2.1). The protein contains one AP2 domain. There are 16 members in this subfamily including RAP2.9 and RAP2.10.
Ma03_g13000	232.319	696.535	464.427	1.58537	0.378689	4.18648	2.83317e-05	0.00010406	Up	HB	HB-KNOX	GSMUA_Achr3G13370_001	homeobox protein knotted-1-like 13	AT1G62990	IRX11	Encodes a homeodomain transcription factor of the Knotted family. May be involved in secondary cell wall biosynthesis. Mutants have moderately irregular xylem development. Expression of this gene is upregulated by SND1 and MYB46.
Ma03_g13050	13.8629	1065.77	539.818	6.27667	0.584522	10.7381	6.74023e-27	3.08174e-25	Up	no_TFs	no_TFs	GSMUA_Achr3G13420_001	formin-like protein 6	AT1G31810	ATFH14	Encodes the Type II Arabidopsis formin14. Interacts with microtubules and microfilaments to regulate cell division.
Ma03_g13060	530.211	1392.49	961.35	1.39343	0.581237	2.39735	0.016514	0.032607	Up	WRKY	WRKY	GSMUA_Achr3T13440_001	Putative WRKY transcription factor 18	AT3G32090	null	WRKY family transcription factor;(source:Araport11)
Ma03_g13130	1189.89	6685.15	3937.52	2.49031	0.485662	5.12766	2.93365e-07	1.52853e-06	Up	no_TFs	no_TFs	GSMUA_AchrUn_randomG13100_001	chaperone protein dnaJ 8, chloroplastic-like	AT1G72070	null	Chaperone DnaJ-domain superfamily protein;(source:Araport11)
Ma03_g13230	24619.5	67849.7	46234.6	1.46256	0.262715	5.56712	2.58982e-08	1.58454e-07	Up	no_TFs	no_TFs	GSMUA_AchrUn_randomG18080_001	tetraspanin-7-like	AT1G18520	TET11	Member of TETRASPANIN family
Ma03_g13240	370.374	760.55	565.462	1.03728	0.417006	2.48745	0.0128661	0.0261764	Up	no_TFs	no_TFs	GSMUA_AchrUn_randomG18090_001	protein ECERIFERUM 3-like, transcript variant X1	AT5G57800	WAX2	encodes a transmembrane protein with similarity to the sterol desaturase family at the N-terminus and to the short-chain dehydrogenase/reductase family at the C-terminus. Mutant analyses indicate this protein is involved in cuticle membrane and wax biosynthesis. The mRNA is cell-to-cell mobile.
Ma03_g13420	66.9177	684.596	375.757	3.35684	0.548489	6.12017	9.3477e-10	7.09833e-09	Up	no_TFs	no_TFs	GSMUA_AchrUn_randomG04530_001	plant intracellular Ras-group-related LRR protein 1-like, transcript variant X1	AT1G12970	PIRL3	Encodes PIRL3, a member of the Plant Intracellular Ras-group-related LRRs (Leucine rich repeat proteins). PIRLs are a distinct, plant-specific class of intracellular LRRs that likely mediate protein interactions, possibly in the context of signal transduction.
Ma03_g13440	509.421	162.943	336.182	-1.6463	0.231337	-7.11645	1.10741e-12	1.24029e-11	Down	no_TFs	no_TFs	GSMUA_AchrUn_randomG04510_001	ubiquitin-conjugating enzyme E2 22-like, transcript variant X1	AT5G05080	ATUBC22	ubiquitin-conjugating enzyme 22;(source:Araport11)
Ma03_g13510	11589	30653.7	21121.3	1.40334	0.271866	5.16188	2.44487e-07	1.2908e-06	Up	no_TFs	no_TFs	GSMUA_AchrUn_randomG04440_001	cation transport regulator-like protein 2	AT1G44790	null	ChaC-like family protein;(source:Araport11)
Ma03_g13550	777.985	1688.66	1233.32	1.11849	0.177527	6.30041	2.96856e-10	2.4234e-09	Up	no_TFs	no_TFs	GSMUA_AchrUn_randomG04400_001	WD repeat-containing protein 44-like, transcript variant X2	AT2G37670	null	Transducin/WD40 repeat-like superfamily protein;(source:Araport11)
Ma03_g13560	242.804	636.899	439.851	1.38865	0.220746	6.29071	3.16018e-10	2.56938e-09	Up	no_TFs	no_TFs	GSMUA_AchrUn_randomG04390_001	upstream activation factor subunit spp27-like	AT1G31760	SWIB5	SWIB/MDM2 domain superfamily protein;(source:Araport11)
Ma03_g13610	3878.11	8810.3	6344.2	1.18389	0.263538	4.49231	7.04553e-06	2.89483e-05	Up	Trihelix	Trihelix	GSMUA_AchrUn_randomG04340_001	trihelix transcription factor GT-3b-like	AT2G38250	null	Homeodomain-like superfamily protein;(source:Araport11)
Ma03_g13730	28.8212	81.6008	55.211	1.51034	0.48903	3.08843	0.00201214	0.00503267	Up	no_TFs	no_TFs	GSMUA_AchrUn_randomG04230_001	putative 4-coumarate--CoA ligase-like 8	AT5G63380	null	Encodes a peroxisomal protein involved in the activation of fatty acids through esterification with CoA. At5g63380 preferentially activates fatty acids with increased chain length (C9:0 to C8:0) and thus shares characteristics with long-chain fatty acyl-CoA synthases. Also able to catalyze the conversion of OPDA to its CoA ester and is therefore thought to be involved in the peroxisomal &#946;-ox…
Ma03_g13790	24.861	64.9664	44.9137	1.39676	0.594419	2.34979	0.0187841	0.036525	Up	no_TFs	no_TFs	NA	F-box/kelch-repeat protein At3g24760-like	AT1G23390	KFB	A kelch domain-containing F-box protein. Its N terminus contains a typical F-box motif but its C-terminal domain only consists of one predicted kelch motif. Predicted to be stu Interacts with chalcone synthase CHS to mediate CHS ubiquitination and degradation.
Ma03_g13960	8721.87	2280.14	5501	-1.93539	0.112205	-17.2488	1.1426e-66	7.45746e-64	Down	no_TFs	no_TFs	GSMUA_AchrUn_randomG03990_001	BUD13 homolog, transcript variant X2	AT1G31870	BUD13	Ortholog of yeast BUD13 RES complex protein. Functions in pre mRNA processing of RNAs expressed in embryos.
Ma03_g14060	667.807	326.376	497.091	-1.03171	0.16927	-6.09503	1.09418e-09	8.24167e-09	Down	no_TFs	no_TFs	GSMUA_AchrUn_randomG07860_001	pentatricopeptide repeat-containing protein At3g51320	AT3G51320	null	Pentatricopeptide repeat (PPR) superfamily protein;(source:Araport11)
Ma03_g14150	946.629	5067.77	3007.2	2.4207	0.281689	8.59351	8.43541e-18	1.69533e-16	Up	no_TFs	no_TFs	GSMUA_AchrUn_randomG07750_001	lysM domain receptor-like kinase 3	AT3G57120	null	Protein kinase superfamily protein;(source:Araport11)
Ma03_g14160	1060.18	6379.08	3719.63	2.58916	0.262274	9.87197	5.5074e-23	1.77948e-21	Up	no_TFs	no_TFs	GSMUA_AchrUn_randomG07740_001	RING-H2 finger protein ATL16-like	AT1G70910	DEP	Encodes DESPIERTO (DEP), a RING finger protein involved in ABA sensitivity during seed development. Regulates the expression of ABI3, and produces a complete loss of dormancy when mutated.
Ma03_g14180	359.141	746.879	553.01	1.05668	0.386413	2.73458	0.00624594	0.0138482	Up	no_TFs	no_TFs	GSMUA_AchrUn_randomG07720_001	putative DNA-binding protein ESCAROLA	AT4G14465	AHL20	AT-hook protein. Overexpression results in early flowering in short and long days.
Ma03_g14450	370.052	160.561	265.306	-1.20567	0.22363	-5.39135	6.99306e-08	4.01512e-07	Down	no_TFs	no_TFs	GSMUA_AchrUn_randomG01720_001	uncharacterized LOC103972911, transcript variant X1	AT3G49645	null	FAD-binding protein;(source:Araport11)
Ma03_g14500	820.708	341.353	581.031	-1.26537	0.155777	-8.12295	4.54995e-16	7.64386e-15	Down	no_TFs	no_TFs	GSMUA_Achr3G13530_001	enhancer of polycomb-like protein 1, transcript variant X1	AT1G79020	null	Enhancer of polycomb-like transcription factor protein;(source:Araport11)
Ma03_g14540	537.058	1152.27	844.662	1.10177	0.295031	3.73442	0.000188146	0.00058889	Up	no_TFs	no_TFs	GSMUA_Achr3G13480_001	CBL-interacting serine/threonine-protein kinase 1-like	AT1G48260	SnRK3.21	Encodes a member of the SNF1-related kinase (SnRK) gene family (SnRK3.21), which has also been reported as a member of the CBL-interacting protein kinases (CIPK17).
Ma03_g14570	1303.06	590.675	946.87	-1.14094	0.184074	-6.19831	5.70733e-10	4.46647e-09	Down	no_TFs	no_TFs	GSMUA_Achr3G14610_001	uncharacterized LOC103978317, transcript variant X2	AT1G01830	null	ARM repeat superfamily protein;(source:Araport11)
Ma03_g14740	98.8169	2128.61	1113.71	4.42962	1.30575	3.39238	0.000692872	0.00191761	Up	no_TFs	no_TFs	GSMUA_Achr3G14310_001	CBS domain-containing protein CBSX5-like	AT4G27460	CBSX5	Cystathionine beta-synthase (CBS) family protein;(source:Araport11)
Ma03_g14750	13851.6	3097.31	8474.43	-2.1609	0.318896	-6.77617	1.23399e-11	1.21661e-10	Down	no_TFs	no_TFs	GSMUA_Achr3T14300_001	Putative Stem-specific protein TSJT1	AT3G22850	null	aluminum induced protein with YGL and LRDR motifs;(source:Araport11)
Ma03_g14850	1126.85	3903.17	2515.01	1.79252	0.517915	3.46103	0.000538103	0.00152682	Up	no_TFs	no_TFs	GSMUA_Achr3G14210_001	protein YLS9-like	AT1G65690	NHL6	Encodes NHL6 (NDR1/HIN1-like 6). Plays an important role in the abiotic stresses-induced ABA signaling and biosynthesis, particularly during seed germination and early seedling development.
Ma03_g14860	51.7385	9.70544	30.722	-2.41218	0.490377	-4.91904	8.69706e-07	4.17916e-06	Down	no_TFs	no_TFs	GSMUA_Achr3G14200_001	GEM-like protein 4	AT5G23360	null	GRAM domain-containing protein / ABA-responsive protein-like protein;(source:Araport11)
Ma03_g15000	87.7088	345.1	216.404	1.97921	0.311389	6.35605	2.07012e-10	1.72832e-09	Up	no_TFs	no_TFs	GSMUA_Achr3G14060_001	uncharacterized LOC103978232	AT1G68660	ATCLPS1	ClpS1 is a member of the caseionolytic proteinase S family of N-recognins. It is involved in proteolysis in the chloroplast stroma. An arginine residue (Arg50) controls low-affinity substrate binding.
Ma03_g15030	296.643	95.2436	195.943	-1.64013	0.414465	-3.95722	7.58267e-05	0.000257159	Down	no_TFs	no_TFs	GSMUA_Achr3G14030_001	inactive leucine-rich repeat receptor-like serine/threonine-protein kinase At1g60630	AT1G10850	null	Leucine-rich repeat protein kinase family protein;(source:Araport11)
Ma03_g15090	62.3453	287.264	174.805	2.20183	0.240073	9.17147	4.66596e-20	1.14811e-18	Up	C2H2	C2H2	GSMUA_Achr3G13990_001	zinc finger protein NUTCRACKER-like	AT2G02080	IDD4	C2H2 BIRD transcription factor family.
Ma03_g15130	41.8046	10.7605	26.2825	-1.95594	0.461287	-4.24017	2.23346e-05	8.3621e-05	Down	no_TFs	no_TFs	GSMUA_Achr3G13940_001	uncharacterized LOC103978266	AT1G42960	null	expressed protein localized to the inner membrane of the chloroplast.
Ma03_g15240	247.697	713.614	480.655	1.52566	0.505977	3.01528	0.00256745	0.00625731	Up	no_TFs	no_TFs	GSMUA_Achr3G14830_001	uncharacterized LOC103978300, transcript variant X3	AT2G17550	TRM26	RB1-inducible coiled-coil protein;(source:Araport11)
Ma03_g15260	1084.9	14452.2	7768.55	3.73614	0.261709	14.2759	3.09264e-46	4.95334e-44	Up	no_TFs	no_TFs	GSMUA_Achr3G14810_001	probable serine/threonine-protein kinase NAK	AT1G76360	PBL31	Protein kinase superfamily protein;(source:Araport11)
Ma03_g15370	3882.73	11680.1	7781.4	1.58897	0.219285	7.24615	4.28792e-13	5.06537e-12	Up	no_TFs	no_TFs	GSMUA_Achr3G14690_001	uncharacterized LOC103978309	AT1G20530	null	girdin (DUF630 and DUF632);(source:Araport11)
Ma03_g15520	837.458	368.105	602.781	-1.18522	0.251743	-4.70806	2.5008e-06	1.1094e-05	Down	no_TFs	no_TFs	GSMUA_AchrUn_randomG19250_001	CDPK-related kinase 3-like, transcript variant X1	AT2G46700	CRK3	CDPK-related kinase 3;(source:Araport11)
Ma03_g15540	229.471	486.606	358.038	1.08345	0.224254	4.83136	1.35601e-06	6.30927e-06	Up	no_TFs	no_TFs	GSMUA_Achr3G14580_001	uncharacterized LOC103978289	AT1G04150	MCTP10	C2 calcium/lipid-binding plant phosphoribosyltransferase family protein;(source:Araport11)
Ma03_g15600	1131.82	2277.35	1704.58	1.00922	0.25622	3.93888	8.18629e-05	0.000275199	Up	no_TFs	no_TFs	GSMUA_Achr3G14520_001	uncharacterized LOC103978284	AT2G21620	RD2	Encodes gene that is induced in response to desiccation; mRNA expression is seen 10 and 24 hrs after start of desiccation treatment.
Ma03_g15640	156.839	70.2004	113.519	-1.16241	0.380345	-3.05619	0.00224168	0.0055399	Down	no_TFs	no_TFs	GSMUA_Achr3G14490_001	uncharacterized LOC103978282, transcript variant X1	AT1G23340	null	carboxyl-terminal proteinase, putative (DUF239);(source:Araport11)
Ma03_g15660	14326.8	6850.34	10588.5	-1.06446	0.1888	-5.63805	1.7199e-08	1.07858e-07	Down	no_TFs	no_TFs	GSMUA_Achr3G14470_001	alpha-glucan water dikinase, chloroplastic, transcript variant X3	AT1G10760	SEX1	Encodes an &#945;-glucan, water dikinase required for starch degradation. Involved in cold-induced freezing tolerance. Mutations that eliminate the GWD protein or affect the dikinase domain of the enzyme dramatically reduce both the amount of phosphate in the amylopectin and the rate of starch degradation. Mature leaves of these mutants accumulate amounts of starch up to seven times greater than …
Ma03_g15690	489.335	993.404	741.37	1.02257	0.187957	5.44045	5.31476e-08	3.09646e-07	Up	no_TFs	no_TFs	GSMUA_Achr3G13620_001	cysteine-rich receptor-like protein kinase 3	AT1G70530	CRK3	Encodes a cysteine-rich receptor-like protein kinase.
Ma03_g15890	282.511	1402.49	842.501	2.31331	0.226059	10.2332	1.4074e-24	5.27159e-23	Up	no_TFs	no_TFs	GSMUA_Achr3G15010_001	uncharacterized LOC103978329	AT2G24140	null	myosin-J heavy chain-like protein (Protein of unknown function, DUF593);(source:Araport11)
Ma03_g16030	178.936	65.5354	122.236	-1.44972	0.463277	-3.12926	0.00175245	0.00444748	Down	GRF	GRF	GSMUA_Achr3G15140_001	growth-regulating factor 6, transcript variant X2	AT2G22840	GRF1	Growth regulating factor encoding transcription activator. One of the nine members of a GRF gene family, containing nuclear targeting domain. Mutants result in smaller leaves indicating the role of the gene in leaf development. Expressed in root, shoot and flower
Ma03_g16060	3785.97	805.293	2295.63	-2.23294	0.240189	-9.29657	1.45049e-20	3.77548e-19	Down	no_TFs	no_TFs	GSMUA_Achr3G15170_001	branched-chain-amino-acid aminotransferase 3, chloroplastic-like	AT1G50090	ATBCAT7	D-aminoacid aminotransferase-like PLP-dependent enzymes superfamily protein;(source:Araport11)
Ma03_g16100	1152.38	290.701	721.539	-1.98722	0.39219	-5.06698	4.04168e-07	2.05885e-06	Down	no_TFs	no_TFs	GSMUA_Achr3G15200_001	inositol-tetrakisphosphate 1-kinase 2-like, transcript variant X1	AT4G33770	ATITPK2	Inositol pyrophosphate kinase. Catalyzes the phosphorylation of phytic acid (InsP6) to the symmetric InsP7 isomer 5-InsP7.
Ma03_g16110	918.959	106.095	512.527	-3.11467	0.529373	-5.88368	4.01233e-09	2.76897e-08	Down	bHLH	bHLH	GSMUA_AchrUn_randomG15440_001	transcription factor bHLH18-like, transcript variant X2	AT2G22760	null	basic helix-loop-helix (bHLH) DNA-binding superfamily protein;(source:Araport11)
Ma03_g16180	1436.74	6253.44	3845.09	2.12201	0.292797	7.24739	4.24868e-13	5.02584e-12	Up	bHLH	bHLH	GSMUA_AchrUn_randomG01830_001	transcription factor bHLH13-like	AT4G25400	null	basic helix-loop-helix (bHLH) DNA-binding superfamily protein;(source:Araport11)
Ma03_g16280	879.026	411.007	645.016	-1.09658	0.269604	-4.06737	4.75472e-05	0.000167609	Down	no_TFs	no_TFs	GSMUA_AchrUn_randomG01930_001	histone deacetylase 19-like, transcript variant X1	AT3G44490	hda17	histone deacetylase 17;(source:Araport11)
Ma03_g16410	1357.7	3592.72	2475.21	1.40429	0.21037	6.67531	2.46712e-11	2.33451e-10	Up	no_TFs	no_TFs	GSMUA_AchrUn_randomG17350_001	UDP-glycosyltransferase 73C6-like	AT1G10400	null	UDP-Glycosyltransferase superfamily protein;(source:Araport11)
Ma03_g16480	16.1074	283.451	149.779	4.12791	0.636564	6.48468	8.89232e-11	7.80374e-10	Up	no_TFs	no_TFs	GSMUA_Achr3G15320_001	laccase-11	AT1G18140	ATLAC1	putative laccase, a member of laccase family of genes (with 17 members in Arabidopsis).
Ma03_g16610	3258.99	1515.23	2387.11	-1.10483	0.230198	-4.7995	1.59066e-06	7.3318e-06	Down	no_TFs	no_TFs	GSMUA_Achr3G16320_001	hexokinase-2-like	AT1G47840	HXK3	Encodes a putative hexokinase.
Ma03_g16640	529.622	1238.06	883.843	1.22577	0.126034	9.72571	2.34276e-22	7.0708e-21	Up	no_TFs	no_TFs	GSMUA_Achr3G16360_001	E3 ubiquitin-protein ligase SINAT5-like	AT2G41980	SINAT1	SINAT1 is an E3 ligase involved in protein ubiquination. Along with MUSE13/14 targets ATG6 ubiquination to regulate autophagosome assembly.
Ma03_g16680	2192.28	533.697	1362.99	-2.03802	0.201829	-10.0978	5.65104e-24	2.01271e-22	Down	no_TFs	no_TFs	GSMUA_Achr3G16410_001	uncharacterized LOC103978464, transcript variant X1	AT4G20300	null	Serine/Threonine-kinase, putative (DUF1639);(source:Araport11)
Ma03_g16710	586.471	160.759	373.615	-1.8679	0.196408	-9.5103	1.90118e-21	5.36006e-20	Down	no_TFs	no_TFs	GSMUA_Achr3G16450_001	60S ribosomal protein L37a	AT3G60245	null	Zinc-binding ribosomal protein family protein;(source:Araport11)
Ma03_g16840	975.032	432.329	703.68	-1.17353	0.272165	-4.31184	1.61904e-05	6.2306e-05	Down	no_TFs	no_TFs	GSMUA_AchrUn_randomG10150_001	transketolase, chloroplastic-like	AT2G45290	TKL2	Transketolase;(source:Araport11)
Ma03_g16880	47.4738	107.351	77.4126	1.17919	0.397543	2.96619	0.0030151	0.00722423	Up	no_TFs	no_TFs	GSMUA_Achr3G14590_001	BTB/POZ domain-containing protein At5g47800-like, transcript variant X2	AT5G47800	null	Phototropic-responsive NPH3 family protein;(source:Araport11)
Ma03_g16990	1003.39	2813.05	1908.22	1.48748	0.20785	7.1565	8.27625e-13	9.41473e-12	Up	no_TFs	no_TFs	GSMUA_Achr3G15600_001	cyclic phosphodiesterase-like	AT4G18940	null	RNA ligase/cyclic nucleotide phosphodiesterase family protein;(source:Araport11)
Ma03_g17130	10473	68075.8	39274.4	2.70049	0.372471	7.2502	4.16157e-13	4.93398e-12	Up	no_TFs	no_TFs	GSMUA_Achr3G15750_001	allene oxide cyclase 3, chloroplastic-like	AT1G13280	AOC4	Encodes allene oxide cyclase. One of four genes in Arabidopsis that encode this enzyme, which catalyzes an essential step in jasmonic acid biosynthesis. Gene expression is reduced during senescence, a process that involves jasmonic acid signalling pathway.
Ma03_g17170	1508.18	615.595	1061.89	-1.29287	0.249871	-5.17415	2.2895e-07	1.21512e-06	Down	no_TFs	no_TFs	GSMUA_Achr3G15790_001	probable protein ABIL1	AT2G46225	ABIL1	Encodes a subunit of the WAVE complex. The WAVE complex is required for activation of ARP2/3 complex which functions in actin microfilament nucleation and branching. One of four ABI-like proteins.
Ma03_g17200	616.944	1942.27	1279.61	1.6547	0.437508	3.78211	0.000155505	0.000496062	Up	no_TFs	no_TFs	GSMUA_Achr3G15830_001	probable GABA transporter 2	AT1G08230	null	Codes for a H+-driven, high affinity gamma-aminobutyric acid (GABA) transporter. Localized at the plasma membrane. In planta, AtGAT1 expression was highest in flowers and under conditions of elevated GABA concentrations such as wounding or senescence.
Ma03_g17210	76.4424	1716.44	896.442	4.49197	0.391553	11.4722	1.81957e-30	1.04403e-28	Up	WRKY	WRKY	GSMUA_Achr3G15840_001	probable WRKY transcription factor 41	AT2G46400	ATWRKY46	Encodes a WRKY transcription factor that contributes to the feedforward inhibition of osmotic/salt stress-dependent LR inhibition via regulation of ABA signaling and auxin homeostasis.
Ma03_g17390	621.149	27.6084	324.378	-4.49044	0.294237	-15.2613	1.38402e-52	3.57748e-50	Down	no_TFs	no_TFs	GSMUA_AchrUn_randomG25760_001	UDP-glycosyltransferase 83A1-like	AT3G22250	null	UDP-Glycosyltransferase superfamily protein;(source:Araport11)
Ma03_g17420	29.4536	61.7724	45.613	1.07733	0.450629	2.39072	0.0168153	0.0331156	Up	no_TFs	no_TFs	GSMUA_Achr3G16040_001	PLASMODESMATA CALLOSE-BINDING PROTEIN 3-like	AT1G29380	null	Carbohydrate-binding X8 domain superfamily protein;(source:Araport11)
Ma03_g17470	202.492	586.431	394.461	1.53104	0.19938	7.679	1.60332e-14	2.24922e-13	Up	no_TFs	no_TFs	GSMUA_Achr3G16100_001	chloride channel protein CLC-a-like, transcript variant X3	AT3G27170	ATCLC-B	member of Anion channel protein family The mRNA is cell-to-cell mobile.
Ma03_g17720	101.926	371.674	236.8	1.86959	0.253162	7.38494	1.5252e-13	1.91068e-12	Up	no_TFs	no_TFs	NA	putative pentatricopeptide repeat-containing protein At1g26500	AT1G26500	null	Pentatricopeptide repeat (PPR) superfamily protein;(source:Araport11)
Ma03_g17750	107.125	3.30506	55.215	-5.00283	0.685026	-7.30312	2.8116e-13	3.40299e-12	Down	no_TFs	no_TFs	GSMUA_Achr3G17210_001	polyamine-modulated factor 1-binding protein 1-like	AT1G04890	MYOB15	zein-binding protein (Protein of unknown function, DUF593);(source:Araport11)
Ma03_g17860	50.8791	117.222	84.0505	1.20495	0.35488	3.39538	0.000685338	0.00189857	Up	no_TFs	no_TFs	GSMUA_Achr3G17090_001	uncharacterized LOC103978519, transcript variant X1	AT2G41730	null	Expression in rosette leaves is activated by high concentration of boron.
Ma03_g18040	7030.29	19262.8	13146.5	1.45423	0.290364	5.00828	5.4918e-07	2.73198e-06	Up	no_TFs	no_TFs	GSMUA_Achr3G16870_001	calmodulin-like protein 3	AT1G05990	RHS1	EF hand calcium-binding protein family;(source:Araport11)
Ma03_g18060	564.913	2686.2	1625.56	2.25035	0.173181	12.9942	1.31917e-38	1.31448e-36	Up	no_TFs	no_TFs	GSMUA_Achr3G16850_001	transcription factor bHLH113-like, transcript variant X2	AT1G05710	null	basic helix-loop-helix (bHLH) DNA-binding superfamily protein;(source:Araport11)
Ma03_g18190	11.8027	45.1816	28.4921	1.91477	0.590467	3.24281	0.00118357	0.00311079	Up	DBB	DBB	GSMUA_Achr3G16700_001	probable salt tolerance-like protein At1g78600, transcript variant X1	AT2G31380	BBX25	a B-box zinc finger protein that interacts with COP1. contains a novel 11 amino acid motif at the C-terminus (also found at the N-terminus of HY5) that is involved in the COP1 interaction.
Ma03_g18310	61.5083	154.546	108.027	1.33056	0.338945	3.9256	8.65141e-05	0.000289271	Up	no_TFs	no_TFs	NA	chaperone protein dnaJ 8, chloroplastic	AT1G72070	null	Chaperone DnaJ-domain superfamily protein;(source:Araport11)
Ma03_g18380	281.324	136.855	209.09	-1.03767	0.211804	-4.8992	9.62274e-07	4.58098e-06	Down	no_TFs	no_TFs	GSMUA_Achr3G16510_001	uncharacterized LOC103978477, transcript variant X2	AT1G74880	NdhO	Encodes subunit NDH-O of NAD(P)H:plastoquinone dehydrogenase complex (Ndh complex) present in the thylakoid membrane of chloroplasts. This subunit is thought to be required for Ndh complex assembly.
Ma03_g18420	2016.66	4619.5	3318.08	1.19579	0.462467	2.58569	0.00971855	0.0203809	Up	no_TFs	no_TFs	GSMUA_Achr3G17380_001	carboxyvinyl-carboxyphosphonate phosphorylmutase, chloroplastic-like	AT1G77060	null	Phosphoenolpyruvate carboxylase family protein;(source:Araport11)
Ma03_g18450	1337.13	6778.37	4057.75	2.34227	0.225295	10.3965	2.57215e-25	1.04272e-23	Up	no_TFs	no_TFs	GSMUA_Achr3G17410_001	leucine-rich repeat receptor-like tyrosine-protein kinase At2g41820	AT1G34420	null	leucine-rich repeat transmembrane protein kinase family protein;(source:Araport11)
Ma03_g18560	878.545	2724.87	1801.71	1.63329	0.280115	5.8308	5.51638e-09	3.72135e-08	Up	no_TFs	no_TFs	GSMUA_Achr3G17520_001	annexin D4	AT2G38750	ATANN4	Annexins are a family of calcium dependent membrane binding proteins though to be involved in Golgi mediated secretion. This is one of four annexins identified in Arabidopsis.
Ma03_g18630	301.486	795.142	548.314	1.39894	0.340732	4.10571	4.03079e-05	0.000143976	Up	no_TFs	no_TFs	GSMUA_Achr3G17590_001	uncharacterized LOC103978572, transcript variant X1	AT1G04490	null	hypothetical protein (DUF3527);(source:Araport11)
Ma03_g18660	44.1185	134.057	89.0876	1.60724	0.398186	4.0364	5.42771e-05	0.000189137	Up	bHLH	bHLH	GSMUA_Achr3G17620_001	basic helix-loop-helix protein A-like	AT4G09820	TT8	TT8 is a regulation factor that acts in a concerted action with TT1, PAP1 and TTG1 on the regulation of flavonoid pathways, namely proanthocyanidin and anthocyanin biosynthesis. Affects dihydroflavonol 4-reductase gene expression. It is thought that a ternary complex composed of TT2, TT8 and TTG1 is necessary for correct expression of BAN in seed endothelium. Also important for important for marg…
Ma03_g18690	33.8883	270.727	152.308	3.00703	0.32734	9.18625	4.0677e-20	1.00946e-18	Up	no_TFs	no_TFs	GSMUA_Achr3G17650_001	protein NRT1/ PTR FAMILY 8.1-like	AT1G62200	PTR6	Major facilitator superfamily protein;(source:Araport11)
Ma03_g18730	111.574	645.007	378.29	2.5315	0.384238	6.58835	4.44749e-11	4.06407e-10	Up	no_TFs	no_TFs	GSMUA_AchrUn_randomG20600_001	probable protein phosphatase 2C 68	AT1G07430	HAI2	Encodes a member of the group A protein phosphatase 2C (PP2C) family that is responsible for negatively regulating seed dormancy.
Ma03_g18770	261.329	1069.8	665.565	2.03313	0.341856	5.94734	2.7254e-09	1.9319e-08	Up	no_TFs	no_TFs	NA	uncharacterized LOC103974615	AT4G00440	TRM15	GPI-anchored adhesin-like protein, putative (DUF3741);(source:Araport11)
Ma03_g18780	4374.6	10783.9	7579.23	1.30181	0.152613	8.53011	1.46214e-17	2.88308e-16	Up	no_TFs	no_TFs	GSMUA_AchrUn_randomG20640_001	E3 ubiquitin-protein ligase XB3-like	AT2G28840	XBAT31	hypothetical protein;(source:Araport11)
Ma03_g18800	407.202	845.306	626.254	1.05346	0.275598	3.82247	0.000132122	0.000426418	Up	no_TFs	no_TFs	GSMUA_Achr3G17690_001	histone H2A	AT5G27670	H2A.W.7	Encodes HTA7, a histone H2A protein.
Ma03_g18950	430.091	155.068	292.58	-1.47307	0.194845	-7.56019	4.02488e-14	5.37481e-13	Down	no_TFs	no_TFs	GSMUA_Achr3G17870_001	beta-taxilin-like	AT5G50840	null	alpha-taxilin-like protein;(source:Araport11)
Ma03_g19050	2640.19	341.981	1491.08	-2.94889	0.346274	-8.51607	1.6506e-17	3.2303e-16	Down	no_TFs	no_TFs	GSMUA_Achr3G17980_001	wound-induced protein 1-like	AT5G01740	null	Unknown gene, induced by abiotic stress treatments.
Ma03_g19160	376	23.9736	199.987	-3.97383	0.321598	-12.3565	4.49157e-35	3.66442e-33	Down	no_TFs	no_TFs	GSMUA_Achr3G18350_001	MKI67 FHA domain-interacting nucleolar phosphoprotein-like, transcript variant X3	AT5G04600	null	RNA-binding (RRM/RBD/RNP motifs) family protein;(source:Araport11)
Ma03_g19230	1096.85	2369.6	1733.22	1.11126	0.18881	5.88559	3.9664e-09	2.73944e-08	Up	no_TFs	no_TFs	GSMUA_Achr3G18430_001	calcium/calmodulin-dependent serine/threonine-protein kinase 1-like	AT1G49580	null	Calcium-dependent protein kinase (CDPK) family protein;(source:Araport11)
Ma03_g19250	38.9602	134.638	86.799	1.78917	0.52826	3.38692	0.00070682	0.00195269	Up	no_TFs	no_TFs	GSMUA_Achr3G18450_001	cucumber peeling cupredoxin-like	AT1G08500	AtENODL18	early nodulin-like protein 18;(source:Araport11)
Ma03_g19490	7435.29	1500.75	4468.02	-2.30873	0.274975	-8.39613	4.61426e-17	8.64784e-16	Down	NAC	NAC	GSMUA_Achr3T18680_001	ANAC083 transcription factor	AT1G60380	null	NAC (No Apical Meristem) domain transcriptional regulator superfamily protein;(source:Araport11)
Ma03_g19590	1325.15	630.543	977.848	-1.07119	0.21342	-5.01916	5.18982e-07	2.59114e-06	Down	no_TFs	no_TFs	GSMUA_Achr3G18780_001	probable LRR receptor-like serine/threonine-protein kinase At1g74360	AT1G74360	GRACE	NILR1 encodes a serine/threonine kinase involved in defense response to nematodes.
Ma03_g19640	736.211	353.234	544.723	-1.05958	0.193477	-5.47653	4.33736e-08	2.56189e-07	Down	no_TFs	no_TFs	GSMUA_Achr3G18820_001	metal transporter Nramp2-like	AT1G15960	ATNRAMP6	member of Nramp2 family
Ma03_g19690	166.036	45.529	105.782	-1.86906	0.336922	-5.54747	2.89833e-08	1.75764e-07	Down	LOB	LOB	GSMUA_Achr3G18860_001	LOB domain-containing protein 37-like	AT3G49940	LBD38	LOB domain-containing protein 38;(source:Araport11)
Ma03_g19720	78.0642	557.997	318.031	2.83918	0.43535	6.5216	6.95596e-11	6.21065e-10	Up	no_TFs	no_TFs	GSMUA_Achr3G18890_001	U-box domain-containing protein 4-like	AT3G01400	null	ARM repeat superfamily protein;(source:Araport11)
Ma03_g19730	361.129	3187.76	1774.44	3.14247	0.321336	9.77939	1.38039e-22	4.26484e-21	Up	no_TFs	no_TFs	GSMUA_Achr3G18900_001	mitogen-activated protein kinase kinase kinase 2-like	AT1G05100	MAPKKK18	member of MEKK subfamily. Negatively regulated by RGLG1 and RGLG2; involved in drought stress tolerance.
Ma03_g19860	674.076	5395.4	3034.74	3.00158	0.175285	17.124	9.82474e-66	6.10701e-63	Up	no_TFs	no_TFs	GSMUA_Achr3G19020_001	uncharacterized LOC103979638	AT1G77500	null	DUF630 family protein, putative (DUF630 and DUF632);(source:Araport11)
Ma03_g19910	217.059	72.5383	144.799	-1.57912	0.463902	-3.404	0.000664076	0.00184495	Down	no_TFs	no_TFs	GSMUA_Achr3G19070_001	uncharacterized LOC103979400	AT1G44760	null	Adenine nucleotide alpha hydrolases-like superfamily protein;(source:Araport11)
Ma03_g19930	3712.09	1517.98	2615.03	-1.28991	0.17085	-7.54995	4.35416e-14	5.77613e-13	Down	no_TFs	no_TFs	GSMUA_Achr3G19080_001	protein disulfide isomerase-like 5-2	AT1G04980	ATPDIL2-2	Encodes a protein disulfide isomerase-like (PDIL) protein, a member of a multigene family within the thioredoxin (TRX) superfamily. Transcript levels for this gene are up-regulated in response to three different chemical inducers of ER stress (dithiothreitol, beta-mercaptoethanol, and tunicamycin). AtIRE1-2 does not appear to be required for this response, but the atbzip60 mutant has a diminished…
Ma03_g19940	49.5557	139.085	94.3204	1.48909	0.369518	4.02982	5.58203e-05	0.000194048	Up	no_TFs	no_TFs	GSMUA_Achr3T19090_001	plant neutral invertase domain containing protein, expressed	AT1G72000	A/N-InvF	Plant neutral invertase family protein;(source:Araport11)
Ma03_g20070	468.718	21.1422	244.93	-4.47025	1.01195	-4.41748	9.98596e-06	3.98751e-05	Down	B3	B3	GSMUA_Achr3G19210_001	uncharacterized LOC103979631	AT2G33720	null	AP2/B3-like transcriptional factor family protein;(source:Araport11)
Ma03_g20160	87.5468	177.384	132.465	1.01838	0.278944	3.65083	0.00026139	0.000793779	Up	no_TFs	no_TFs	GSMUA_Achr3G19260_001	uncharacterized LOC103979385	AT1G68160	null	ZZ-type zinc finger protein, putative (DUF3755);(source:Araport11)
Ma03_g20210	300.906	20.089	160.498	-3.89761	0.270224	-14.4236	3.67526e-47	6.27125e-45	Down	no_TFs	no_TFs	GSMUA_Achr3G19310_001	endonuclease III homolog 2, chloroplastic-like, transcript variant X1	AT1G05900	NTH2	endonuclease III 2;(source:Araport11)
Ma03_g20430	2121.62	11191.5	6656.55	2.39927	0.571788	4.19608	2.71578e-05	0.000100015	Up	no_TFs	no_TFs	GSMUA_Achr3G19530_001	cytochrome P450 94B3-like	AT3G01900	CYP94B2	member of CYP94B
Ma03_g20450	211.103	62.4794	136.791	-1.75492	0.305238	-5.74934	8.95934e-09	5.85486e-08	Down	no_TFs	no_TFs	GSMUA_Achr3G19540_001	F-box protein At1g67340-like	AT1G67623	null	F-box family protein;(source:Araport11)
Ma03_g20630	151.292	314.364	232.828	1.05315	0.20672	5.09458	3.49511e-07	1.79974e-06	Up	no_TFs	no_TFs	GSMUA_Achr3G19820_001	pentatricopeptide repeat-containing protein At3g22470, mitochondrial-like	AT1G12620	RPF8	Pentatricopeptide repeat (PPR) superfamily protein;(source:Araport11)
Ma03_g20800	847.654	359.273	603.464	-1.23891	0.259154	-4.78059	1.74782e-06	7.98015e-06	Down	no_TFs	no_TFs	GSMUA_Achr3G19970_001	shikimate kinase 3, chloroplastic-like	AT2G21940	ATSK1	Encodes a shikimate kinase. Its transcripts appear to be expressed most highly in mature embryos and senescing leaves, and its transcript levels rise during heat stress and recovery. It is believed to be localized to the chloroplast.
Ma03_g20910	2377.35	431.534	1404.44	-2.46186	0.170937	-14.4022	5.01241e-47	8.49733e-45	Down	no_TFs	no_TFs	GSMUA_Achr3G20080_001	coatomer subunit delta-2-like, transcript variant X3	AT5G05010	null	clathrin adaptor complexes medium subunit family protein;(source:Araport11)
Ma03_g20980	796.466	391.885	594.176	-1.02355	0.285791	-3.58147	0.000341668	0.00101455	Down	no_TFs	no_TFs	GSMUA_Achr3G20170_001	probable small nuclear ribonucleoprotein G	AT2G23930	SNRNP-G	Putative small nuclear ribonucleoprotein G;(source:Araport11)
Ma03_g21020	51.9186	364.382	208.15	2.8034	0.264795	10.5871	3.42161e-26	1.51147e-24	Up	no_TFs	no_TFs	GSMUA_Achr3G20210_001	splicing factor, arginine/serine-rich 19-like, transcript variant X2	AT2G42040	null	WRC protein;(source:Araport11)
Ma03_g21040	51.4085	7.85205	29.6303	-2.71774	0.79028	-3.43896	0.000583951	0.00164422	Down	no_TFs	no_TFs	GSMUA_Achr3G20230_001	putative clathrin assembly protein At1g25240	AT1G14686	PICALM9D	ENTH/ANTH/VHS superfamily protein;(source:Araport11)
Ma03_g21150	29.3814	12.8077	21.0945	-1.19785	0.488691	-2.45114	0.0142403	0.0285912	Down	no_TFs	no_TFs	GSMUA_Achr3G20340_001	DPH4 homolog, transcript variant X1	AT4G10130	null	DNAJ heat shock N-terminal domain-containing protein;(source:Araport11)
Ma03_g21180	7844.6	23171.4	15508	1.5626	0.443155	3.52609	0.000421743	0.00122624	Up	no_TFs	no_TFs	GSMUA_Achr3G20370_001	patatin-like protein 2	AT5G43590	null	Acyl transferase/acyl hydrolase/lysophospholipase superfamily protein;(source:Araport11)
Ma03_g21210	703.627	3176.8	1940.22	2.17473	0.347359	6.26076	3.83113e-10	3.07563e-09	Up	no_TFs	no_TFs	GSMUA_Achr3G20400_001	E3 ubiquitin-protein ligase ATL31-like	AT4G40070	ATL32	RING/U-box superfamily protein;(source:Araport11)
Ma03_g21310	88.733	23.9166	56.3248	-1.89305	0.37843	-5.00239	5.66242e-07	2.80933e-06	Down	no_TFs	no_TFs	GSMUA_Achr3G20500_001	mitochondrial outer membrane protein porin 1-like	AT3G49920	ATVDAC5	Encodes a voltage-dependent anion channel (VDAC: AT3G01280/VDAC1, AT5G67500/VDAC2, AT5G15090/VDAC3, AT5G57490/VDAC4, AT5G15090/VDAC5). VDACs are reported to be porin-type, beta-barrel diffusion pores. They are prominently localized in the outer mitochondrial membrane and are involved in metabolite exchange between the organelle and the cytosol.
Ma03_g21480	79.3028	285.619	182.461	1.85248	0.439003	4.21973	2.44593e-05	9.09109e-05	Up	no_TFs	no_TFs	GSMUA_AchrUn_randomG21590_001	probable sulfate transporter 3.5	AT5G19600	null	Encodes sulfate transporter Sultr3;5.
Ma03_g21530	551.615	54.3104	302.963	-3.34228	0.343857	-9.71996	2.47869e-22	7.46381e-21	Down	no_TFs	no_TFs	GSMUA_Achr3G20640_001	uncharacterized LOC103979268	AT5G19970	null	GRAS family transcription factor family protein;(source:Araport11)
Ma03_g21570	135.796	306.128	220.962	1.17247	0.369593	3.17233	0.0015122	0.00388802	Up	no_TFs	no_TFs	GSMUA_Achr3G20680_001	potassium channel AKT1-like	AT2G25600	AKT6	Encodes SPIK, a member of the Shaker family potassium ion (K+) channel. This family includes five groups based on phylogenetic analysis (FEBS Letters (2007) 581: 2357): I (inward rectifying channel): AKT1 (AT2G26650), AKT5 (AT4G32500) and SPIK (also known as AKT6, AT2G25600); II (inward rectifying channel): KAT1 (AT5G46240) and KAT2 (AT4G18290); III (weakly inward rectifying channel): AKT2 (AT4G2…
Ma03_g21610	932.741	234.403	583.572	-1.99275	0.388467	-5.12978	2.9008e-07	1.51281e-06	Down	no_TFs	no_TFs	GSMUA_Achr3G20720_001	probable LRR receptor-like serine/threonine-protein kinase At4g26540	AT4G26540	RGI3	Leucine-rich repeat receptor-like protein kinase family protein;(source:Araport11)
Ma03_g21650	16.5914	59.9303	38.2608	1.84521	0.598145	3.08489	0.00203629	0.00508867	Up	no_TFs	no_TFs	GSMUA_Achr3T20760_001	Putative Agglutinin	AT1G05770	null	Mannose-binding lectin superfamily protein;(source:Araport11)
Ma03_g21670	80.8585	27.7783	54.3184	-1.54618	0.636865	-2.42779	0.0151911	0.0302859	Down	no_TFs	no_TFs	GSMUA_Achr3G20780_001	transcription factor bHLH110-like	AT1G27660	null	basic helix-loop-helix (bHLH) DNA-binding superfamily protein;(source:Araport11)
Ma03_g21680	129.867	549.323	339.595	2.07872	0.322814	6.43936	1.19978e-10	1.03341e-09	Up	no_TFs	no_TFs	GSMUA_Achr3G20790_001	1-deoxy-D-xylulose 5-phosphate reductoisomerase, chloroplastic-like, transcript variant X2	AT5G62790	DXR	1-Deoxy-d-xylulose 5-phosphate reductoisomerase (DXR) catalyzes the first committed step of the 2-C-methyl-d-erythritol 4-phosphate pathway for isoprenoid biosynthesis. In Arabidopsis, DXR is encoded by a single-copy gene. Arabidopsis DXR is targeted to plastids and localizes into chloroplasts of leaf cells. DXR knockout or strongly silenced lines have a seedling lethal, albino phenotype. Transge…
Ma03_g21690	246.718	12494.1	6370.41	5.66274	0.444791	12.7312	3.96483e-37	3.64471e-35	Up	bHLH	bHLH	GSMUA_Achr3T20800_001	Putative Transcription factor bHLH36	AT5G51790	null	basic helix-loop-helix (bHLH) DNA-binding superfamily protein;(source:Araport11)
Ma03_g21800	4329.96	1606.58	2968.27	-1.43027	0.176749	-8.09212	5.86338e-16	9.75624e-15	Down	no_TFs	no_TFs	GSMUA_Achr3G20930_001	CDP-diacylglycerol--serine O-phosphatidyltransferase 1-like, transcript variant X5	AT1G15110	PSS1	PSS1 encodes a base-exchange-type Phosphatidylserine (PS) synthase. Mutant analysis revealed its role in pollen maturation.
Ma03_g21880	49.1171	21.9766	35.5469	-1.16041	0.400523	-2.89725	0.00376454	0.00879549	Down	no_TFs	no_TFs	GSMUA_AchrUn_randomT22940_001	transposon protein, putative, unclassified	AT4G05440	BICE1	Plays a role in pollen development and modulating DNA replication via interaction with MCM4 and MCM7 of the pre-replication complex.
Ma03_g21990	226.4	562.653	394.527	1.31191	0.373534	3.51217	0.000444465	0.00128501	Up	no_TFs	no_TFs	GSMUA_Achr3G21080_001	probable inactive leucine-rich repeat receptor-like protein kinase At1g66830	AT1G25320	null	Leucine-rich repeat protein kinase family protein;(source:Araport11)
Ma03_g22010	2715.43	315.499	1515.46	-3.10499	0.387566	-8.01152	1.13303e-15	1.83044e-14	Down	AP2/ERF	AP2/ERF-RAV	GSMUA_Achr3G21100_001	AP2/ERF and B3 domain-containing transcription repressor RAV2-like	AT1G51120	null	AP2/B3 transcription factor family protein;(source:Araport11)
Ma03_g22020	1594.45	3533.8	2564.13	1.14841	0.289634	3.96505	7.33797e-05	0.000249606	Up	no_TFs	no_TFs	GSMUA_Achr3G21110_001	uncharacterized LOC103979224, transcript variant X2	AT5G19260	FAF3	A member of the FAF family proteins encoded by the FANTASTIC FOUR (FAF) genes: AT4G02810 (FAF1), AT1G03170 (FAF2), AT5G19260 (FAF3) and AT3G06020 (FAF4). FAFs have the potential to regulate shoot meristem size in Arabidopsis thaliana. FAFs can repress WUS, which ultimately leads to an arrest of meristem activity in FAF overexpressing lines.
Ma03_g22050	75.5658	7.06574	41.3158	-3.41873	0.510879	-6.69186	2.20353e-11	2.09801e-10	Down	no_TFs	no_TFs	GSMUA_Achr3G21140_001	vacuolar protein sorting-associated protein 9A-like	AT3G19770	AtVPS9A	Guanine nucleotide exchange factor VPS9a. Can activate all Rab5 members to GTP-bound forms in vitro. Required for embryogenesis. Regulates the localization of ARA7 and ARA6. Involved in postembryonic root development.
Ma03_g22180	327.707	873.778	600.742	1.41588	0.175122	8.08512	6.21041e-16	1.03008e-14	Up	no_TFs	no_TFs	GSMUA_Achr3G21260_001	protein TRANSPARENT TESTA 12-like, transcript variant X2	AT5G10420	null	MATE efflux family protein;(source:Araport11)
Ma03_g22190	263.31	864.985	564.148	1.71779	0.243251	7.06179	1.64366e-12	1.8045e-11	Up	no_TFs	no_TFs	GSMUA_Achr3G21260_001	uncharacterized LOC103979211	AT2G14095	null	hypothetical protein;(source:Araport11)
Ma03_g22330	1833.88	548.383	1191.13	-1.74128	0.285953	-6.08939	1.13344e-09	8.52516e-09	Down	no_TFs	no_TFs	NA	UBP1-associated protein 2B-like	AT2G19380	null	RNA recognition motif (RRM)-containing protein;(source:Araport11)
Ma03_g22340	6457	3013.56	4735.28	-1.09936	0.164467	-6.68438	2.31904e-11	2.20397e-10	Down	no_TFs	no_TFs	GSMUA_Achr3G21380_001	probable inactive receptor kinase At5g10020	AT2G27060	null	Leucine-rich repeat protein kinase family protein;(source:Araport11)
Ma03_g22420	223.512	66.5815	145.047	-1.74823	0.670876	-2.6059	0.0091634	0.0193708	Down	AP2/ERF	AP2/ERF-AP2	GSMUA_Achr3G21460_001	AP2-like ethylene-responsive transcription factor AIL1	AT3G20840	PLT1	Encodes a member of the AINTEGUMENTA-like (AIL) subclass of the AP2/EREBP family of transcription factors and is essential for quiescent center (QC) specification and stem cell activity. It is a key effector for establishment of the stem cell niche during embryonic pattern formation. It is transcribed in response to auxin accumulation and is dependent on auxin response transcription factors.
Ma03_g22530	626.725	191.654	409.19	-1.70967	0.245089	-6.97573	3.04283e-12	3.24374e-11	Down	no_TFs	no_TFs	GSMUA_Achr3G21580_001	xylosyltransferase 1-like, transcript variant X2	AT1G03520	null	Core-2/I-branching beta-1,6-N-acetylglucosaminyltransferase family protein;(source:Araport11)
Ma03_g22550	97.6328	28.0927	62.8628	-1.79439	0.384824	-4.66289	3.11806e-06	1.36217e-05	Down	C2H2	C2H2	GSMUA_Achr3G21610_001	transcription factor IIIA-like	AT1G72050	TFIIIA	Encodes a transcriptional factor TFIIIA required for transcription of 5S rRNA gene. 5S rRNA is the smallest constituent of the ribosome. Work on one of the gene models AT1G72050.2 showed that it encodes a protein with nine Cys(2)-His(2)-type zinc fingers, a characteristic feature of TFIIIA proteins. AT1G72050.2 also contains a 23 amino acid spacer between fingers 1 and 2, a 66 amino acid spacer b…
Ma03_g22560	9388.56	3957.01	6672.79	-1.24638	0.158157	-7.8807	3.25552e-15	4.95869e-14	Down	no_TFs	no_TFs	GSMUA_Achr3G21620_001	60S ribosomal export protein NMD3	AT2G03820	ATNMD3	Encodes a protein involved in the nuclear export of the 60S ribosomal subunit and formation of the secondary cell wall.
Ma03_g22720	2.59385	58.7087	30.6513	4.44436	0.989603	4.49105	7.08729e-06	2.90894e-05	Up	AP2/ERF	AP2/ERF-ERF	GSMUA_Achr3T21790_001	Transcriptional factor TINY	AT1G22810	ATERF019	encodes a member of the DREB subfamily A-5 of ERF/AP2 transcription factor family. The protein contains one AP2 domain. There are 16 members in this subfamily including RAP2.1, RAP2.9 and RAP2.10. Overexpression leands to delayed senescence and delayed flowering. Negatively regulates plant resistance to P. parasitica by suppressing PAMP-triggered immunity.
Ma03_g22740	3048.81	1235.82	2142.32	-1.30255	0.17772	-7.32921	2.31518e-13	2.8297e-12	Down	no_TFs	no_TFs	NA	uncharacterized LOC103979164	AT1G02816	null	pectinesterase (Protein of unknown function, DUF538);(source:Araport11)
Ma03_g22770	654.434	285.14	469.787	-1.19794	0.408165	-2.93494	0.00333609	0.00790124	Down	no_TFs	no_TFs	NA	F-box protein At3g26010-like	AT1G15680	null	F-box family protein;(source:Araport11)
Ma03_g22780	8790.85	2614.49	5702.67	-1.74941	0.247605	-7.06532	1.60243e-12	1.76295e-11	Down	no_TFs	no_TFs	GSMUA_Achr3G21840_001	uncharacterized protein slp1-like, transcript variant X3	AT1G22882	SUN3	Encodes a member of the mid-SUN subfamily of SUN-domain proteins that is localized to both the nuclear envelope and the ER. It is involved in early seed development and nuclear morphology. Secreted peptide which functions in plant growth and pathogen defense.
Ma03_g22900	9126.75	4529.19	6827.97	-1.01074	0.187446	-5.39218	6.96097e-08	3.99758e-07	Down	no_TFs	no_TFs	GSMUA_Achr3G21980_001	extradiol ring-cleavage dioxygenase-like	AT4G15093	ATLIGB	catalytic LigB subunit of aromatic ring-opening dioxygenase family;(source:Araport11)
Ma03_g22990	405.266	132.746	269.006	-1.6102	0.363539	-4.42922	9.45745e-06	3.79271e-05	Down	no_TFs	no_TFs	GSMUA_Achr3G22060_001	cytochrome P450 71A1-like	AT1G50560	CYP705A25	member of CYP705A
Ma03_g23000	251.179	72.3924	161.785	-1.7955	0.405263	-4.43046	9.40336e-06	3.77392e-05	Down	no_TFs	no_TFs	GSMUA_Achr3G22070_001	protein disulfide-isomerase-like	AT1G77510	ATPDIL1-2	Encodes a protein disulfide isomerase-like (PDIL) protein, a member of a multigene family within the thioredoxin (TRX) superfamily. Transcript levels for this gene are up-regulated in response to three different chemical inducers of ER stress (dithiothreitol, beta-mercaptoethanol, and tunicamycin). AtIRE1-2 does not appear to be required for this response, but the atbzip60 mutant has a diminished…
Ma03_g23040	4028.86	8413.71	6221.29	1.06241	0.267334	3.97408	7.06509e-05	0.000241046	Up	no_TFs	no_TFs	GSMUA_AchrUn_randomG23480_001	amino acid permease 3-like	AT1G44100	AAP5	amino acid permease 5
Ma03_g23160	508.321	1144.1	826.211	1.16953	0.19663	5.94788	2.7163e-09	1.9265e-08	Up	no_TFs	no_TFs	GSMUA_Achr3G22190_001	uncharacterized LOC103979123	AT1G22610	MCTP6	C2 calcium/lipid-binding plant phosphoribosyltransferase family protein;(source:Araport11)
Ma03_g23210	127.332	330.67	229.001	1.37811	0.54829	2.51348	0.0119547	0.0245286	Up	no_TFs	no_TFs	GSMUA_Achr3G22240_001	amidophosphoribosyltransferase, chloroplastic-like	AT2G16570	ATASE	Amidophosphoribosyltransferase (ATase: EC 2.4.2.14) is a key enzyme in the pathway of purine nucleotide biosynthesis
Ma03_g23220	61.2488	187.923	124.586	1.61788	0.358113	4.51777	6.24935e-06	2.59218e-05	Up	no_TFs	no_TFs	GSMUA_Achr3G22250_001	putative disease resistance protein RGA1	AT5G45240	null	Disease resistance protein (TIR-NBS-LRR class);(source:Araport11)
Ma03_g23390	39.7732	82.3429	61.058	1.05708	0.307095	3.44221	0.000576992	0.00162779	Up	no_TFs	no_TFs	GSMUA_AchrUn_randomT27770_001	Putative disease resistance protein At3g14460	AT5G45230	null	Disease resistance protein (TIR-NBS-LRR class) family;(source:Araport11)
Ma03_g23630	876.68	26.9735	451.827	-5.0226	0.269907	-18.6086	2.73483e-77	3.70361e-74	Down	no_TFs	no_TFs	GSMUA_Achr3G22500_001	soluble inorganic pyrophosphatase-like	AT1G01050	PPa1	Encodes a soluble protein with inorganic pyrophosphatase activity that is highly specific for Mg-inorganic pyrophosphate.
Ma03_g23720	13.5056	44.7093	29.1075	1.72922	0.636968	2.71476	0.0066324	0.0146046	Up	no_TFs	no_TFs	GSMUA_Achr3G22600_001	casparian strip membrane protein VIT_08s0007g02880-like	AT1G14160	CASPL1A1	Uncharacterized protein family (UPF0497);(source:Araport11)
Ma03_g23740	1408.69	609.399	1009.04	-1.20856	0.158487	-7.62558	2.42932e-14	3.31533e-13	Down	no_TFs	no_TFs	GSMUA_Achr3G22620_001	uncharacterized LOC103979089	AT3G52610	null	GATA zinc finger protein;(source:Araport11)
Ma03_g23780	3947.5	1827.91	2887.7	-1.11059	0.147289	-7.54024	4.69106e-14	6.20413e-13	Down	no_TFs	no_TFs	GSMUA_Achr3G22660_001	probable calcium-binding protein CML48	AT2G27480	null	Calcium-binding EF-hand family protein;(source:Araport11)
Ma03_g23790	113.269	26.8936	70.0812	-2.07709	0.396925	-5.23295	1.66827e-07	9.03037e-07	Down	no_TFs	no_TFs	GSMUA_Achr3G22670_001	acidic endochitinase-like	AT5G24090	ATCHIA	Chitinase A (class III) expressed exclusively under environmental stress conditions. Shown be a plant lysozyme involved in plant immunity.
Ma03_g23850	6335.24	26818.1	16576.7	2.08182	0.26125	7.96869	1.60372e-15	2.53133e-14	Up	no_TFs	no_TFs	GSMUA_Achr3G22730_001	zinc finger A20 and AN1 domain-containing stress-associated protein 5-like, transcript variant X1	AT1G12440	null	A20/AN1-like zinc finger family protein;(source:Araport11)
Ma03_g23860	720.225	1853.49	1286.86	1.36345	0.209187	6.51782	7.13359e-11	6.35187e-10	Up	no_TFs	no_TFs	GSMUA_Achr3G22740_001	probable uridine nucleosidase 1, transcript variant X1	AT1G05620	NSH2	Encodes a cytosolic inosine nucleoside hydrolase. It forms a heterocomplex with NSH1 with almost two orders of magnitude higher catalytic efficiency for xanthosine hydrolysis than observed for NSH1 alone. Transcript levels for this gene are elevated in older leaves suggesting that it may play a role in purine catabolism during senescence.
Ma03_g23870	557.536	1605.11	1081.33	1.52612	0.470709	3.24217	0.00118621	0.00311653	Up	no_TFs	no_TFs	GSMUA_Achr3G22750_001	cytochrome P450 94C1-like	AT2G27690	CYP94C1	Encodes a CYP94C1. Has highest omega-hydroxylase activity with 9,10-epoxystearic acid, while also metabolized lauric acid (C12:0) and C18 unsaturated fatty acids. Gene expression is induced in response to wounding and jasmonic acid treatment.
Ma03_g23880	1041.25	442.224	741.735	-1.23485	0.166762	-7.40488	1.31271e-13	1.66203e-12	Down	no_TFs	no_TFs	GSMUA_Achr3G22760_001	putative glycosyltransferase 5, transcript variant X5	AT1G18690	XXT4	Galactosyl transferase GMA12/MNN10 family protein;(source:Araport11)
Ma03_g23900	5.81911	19.1155	12.4673	1.6991	0.755431	2.24918	0.0245009	0.0462505	Up	no_TFs	no_TFs	GSMUA_Achr3T22780_001	Hypothetical protein	AT4G21110	null	G10 family protein;(source:Araport11)
Ma03_g23940	66.2172	151.929	109.073	1.19815	0.312746	3.83107	0.000127589	0.000413117	Up	no_TFs	no_TFs	NA	uncharacterized LOC103979072	AT2G36470	null	DUF868 family protein, putative (DUF868);(source:Araport11)
Ma03_g23960	327.833	767.037	547.435	1.22682	0.284825	4.30729	1.6527e-05	6.3517e-05	Up	no_TFs	no_TFs	GSMUA_Achr3G22810_001	arogenate dehydratase/prephenate dehydratase 6, chloroplastic-like	AT1G08250	AtADT6	Encodes a plastid-localized arogenate dehydratase involved in phenylalanine biosynthesis. Although this enzyme has sequence similarity to prephenate dehydratases, it is 98 times more active with arogenate than prephenate in enzymatic assays.
Ma03_g24050	1744.54	679.435	1211.99	-1.3602	0.0942396	-14.4334	3.18734e-47	5.51072e-45	Down	no_TFs	no_TFs	GSMUA_Achr3G22880_001	F-box/LRR-repeat protein 4	AT1G77000	SKP2B	AtSKP2;2 is a homolog of human SKP2, the human F-box protein that recruits E2F1. Contains an F-box motif at the N-terminal region and a C-terminal Leu-rich repeat domain. Forms part of an E3-ubiquitin-ligase SCF (Skp1, cullin, F-box) complex and recruits phosphorylated AtE2Fc, a transcriptional factor that might play a role in cell division and during the transition from skotomorphogenesis to pho…
Ma03_g24150	1378.94	4803.42	3091.18	1.80102	0.132078	13.636	2.4463e-42	3.08529e-40	Up	no_TFs	no_TFs	GSMUA_Achr3G22980_001	protein transport protein SEC7-like, transcript variant X1	AT4G27310	BBX28	Encodes an atypical B-box domain protein that negatively regulates photomorphogenic development by interfering with the binding of the transcription factor HY5 to target gene promoters. Degradation of BBX28 in darkness is dependent on COP1 and occurs via the 26S proteasome pathway. BBX28 acts as a key factor in the COP1-HY5 regulatory hub by maintaining proper HY5 activity to ensure normal photom…
Ma03_g24220	62.473	206.852	134.663	1.71983	0.323908	5.30962	1.09856e-07	6.1191e-07	Up	no_TFs	no_TFs	GSMUA_Achr3G23030_001	probable leucine-rich repeat receptor-like serine/threonine-protein kinase At5g15730	AT5G54590	CRLK1	Splice variant At5g54590.2 encodes CRLK1 (440-amino acid in length) calcium/calmodulin-regulated receptor-like kinase crucial for cold tolerance. CRLK1 is Primarily localized in the plasma membrane.
Ma03_g24440	2305.86	1016.15	1661	-1.18206	0.149991	-7.88088	3.25077e-15	4.95435e-14	Down	no_TFs	no_TFs	GSMUA_Achr3G23190_001	uncharacterized LOC103979563	AT1G54170	CID3	ataxin-2-related, similar to SCA2 (GI:1770390) (Homo sapiens); similar to ataxin-2 (GI:3005020) (Mus musculus). Member of a family of PAM2 motif containing proteins.
Ma03_g24580	134.941	2361.78	1248.36	4.13098	0.374457	11.0319	2.68053e-28	1.33296e-26	Up	no_TFs	no_TFs	GSMUA_Achr3G23320_001	putative serine/threonine-protein kinase {ECO:0000250|UniProtKB:Q9FE20, ECO:0000303|Ref.2}, transcript variant X2	AT1G16670	CRPK1	Encodes a cold-activated plasma membrane protein cold-responsive protein kinase that phosphorylates 14-3-3 proteins. The phosphorylated 14-3-3 proteins shuttle from the cytosol to the nucleus, where they interact with and destabilize the key cold-responsive C-repeat-binding factor (CBF) proteins, modulate CBF stability and the response to cold stress.
Ma03_g24590	2076.57	7335.29	4705.93	1.82078	0.308751	5.89724	3.69643e-09	2.56793e-08	Up	no_TFs	no_TFs	GSMUA_Achr3G23330_001	probable alpha-glucosidase Os06g0675700	AT1G68560	TRG1	Encodes a bifunctional alpha-l-arabinofuranosidase/beta-d-xylosidase that belongs to family 3 of glycoside hydrolases.
Ma03_g24620	653.642	298.94	476.291	-1.12817	0.324792	-3.47352	0.000513678	0.00146404	Down	no_TFs	no_TFs	GSMUA_Achr3G23370_001	uncharacterized LOC103979026	AT1G56020	null	serine/arginine repetitive matrix-like protein;(source:Araport11)
Ma03_g24780	171.372	41.8854	106.629	-2.03161	0.347902	-5.8396	5.23249e-09	3.54265e-08	Down	no_TFs	no_TFs	GSMUA_Achr3G23500_001	probable potassium transporter 13	AT2G30070	ATKT1P	Encodes a high affinity potassium transporter.
Ma03_g24790	586.618	1175.86	881.24	1.0032	0.419053	2.39397	0.0166672	0.0328649	Up	no_TFs	no_TFs	GSMUA_Achr3G23520_001	putative E3 ubiquitin-protein ligase LIN-1 {ECO:0000250|UniProtKB:D1FP53}, transcript variant X2	AT3G06880	null	Transducin/WD40 repeat-like superfamily protein;(source:Araport11)
Ma03_g24810	4447.31	1725.83	3086.57	-1.36568	0.230147	-5.93393	2.95777e-09	2.08642e-08	Down	no_TFs	no_TFs	GSMUA_Achr3G23550_001	uncharacterized LOC103979011	AT4G23000	null	Calcineurin-like metallo-phosphoesterase superfamily protein;(source:Araport11)
Ma03_g24880	25.6986	58.7224	42.2105	1.1952	0.469661	2.54482	0.0109335	0.0226647	Up	no_TFs	no_TFs	GSMUA_Achr3T23610_001	Hypothetical protein	AT1G31020	TO2	thioredoxin O2;(source:Araport11)
Ma03_g24940	2334.34	6068.05	4201.2	1.3784	0.330088	4.17585	2.96881e-05	0.000108664	Up	no_TFs	no_TFs	GSMUA_Achr3G23680_001	vacuolar-sorting receptor 6	AT1G30900	VSR6	VACUOLAR SORTING RECEPTOR 6;(source:Araport11)
Ma03_g25240	14.7041	267.36	141.032	4.18785	0.71083	5.8915	3.82707e-09	2.65022e-08	Up	no_TFs	no_TFs	GSMUA_Achr3G24000_001	protein LURP-one-related 11-like	AT1G53880	null	translation initiation factor eIF-2B subunit alpha;(source:Araport11)
Ma03_g25270	819.715	1709.95	1264.83	1.06047	0.262883	4.03399	5.48385e-05	0.000190859	Up	no_TFs	no_TFs	GSMUA_Achr3T24030_001	hypoxia-responsive family protein, putative, expressed	AT3G05550	ATHIGD3	Hypoxia-responsive family protein;(source:Araport11)
Ma03_g25310	106.778	532.593	319.685	2.31644	0.321176	7.21236	5.49896e-13	6.40041e-12	Up	no_TFs	no_TFs	GSMUA_Achr3G24070_001	glyoxysomal fatty acid beta-oxidation multifunctional protein MFP-a	AT3G06860	MFP2	Encodes a multifunctional protein. Involved in peroxisomal fatty acid beta oxidation. Loss-of-function mutant lacks hydroxyacyl-CoA dehydrogenase activity and have reduced levels of long-chain enoyl-CoA hydratase activity. The mutant has fewer but larger peroxisomes. The mRNA is cell-to-cell mobile.
Ma03_g25330	41.5381	154.87	98.2041	1.89118	0.390701	4.84049	1.29521e-06	6.04901e-06	Up	no_TFs	no_TFs	GSMUA_Achr3G24090_001	uncharacterized LOC103978955	AT3G63230	null	senescence-associated-like protein (DUF581);(source:Araport11)
Ma03_g25490	720.151	172.012	446.082	-2.06521	0.328143	-6.29362	3.10147e-10	2.524e-09	Down	no_TFs	no_TFs	GSMUA_Achr3G24240_001	serine/arginine repetitive matrix protein 1-like	AT3G62630	null	stress response NST1-like protein (DUF1645);(source:Araport11)
Ma03_g25570	371.546	81.1726	226.359	-2.19452	0.338406	-6.48485	8.88187e-11	7.80212e-10	Down	no_TFs	no_TFs	GSMUA_Achr3G24320_001	pentatricopeptide repeat-containing protein At3g14580, mitochondrial, transcript variant X1	AT3G14580	null	Pentatricopeptide repeat (PPR) superfamily protein;(source:Araport11)
Ma03_g25580	44.5444	14.1059	29.3252	-1.65383	0.402048	-4.11352	3.89679e-05	0.000139686	Down	no_TFs	no_TFs	GSMUA_Achr3G24330_001	probable glycerol-3-phosphate acyltransferase 3	AT1G02390	ATGPAT2	putative sn-glycerol-3-phosphate 2-O-acyltransferase
Ma03_g25660	151.11	450.906	301.008	1.5774	0.276863	5.69739	1.21655e-08	7.81892e-08	Up	no_TFs	no_TFs	GSMUA_Achr3G24430_001	serine carboxypeptidase-like 33	AT1G61130	SCPL32	serine carboxypeptidase-like 32;(source:Araport11)
Ma03_g25690	94.4952	13.7179	54.1066	-2.79235	0.556314	-5.01937	5.18419e-07	2.58932e-06	Down	no_TFs	no_TFs	GSMUA_Achr3G24460_001	solute carrier family 25 member 44-like	AT5G15640	null	Mitochondrial substrate carrier family protein;(source:Araport11)
Ma03_g25700	121.521	32.7349	77.1277	-1.89539	0.593231	-3.19502	0.0013982	0.00361952	Down	no_TFs	no_TFs	GSMUA_Achr3G24470_001	GDSL esterase/lipase At1g09390, transcript variant X1	AT1G09390	null	GDSL-motif esterase/acyltransferase/lipase. Enzyme group with broad substrate specificity that may catalyze acyltransfer or hydrolase reactions with lipid and non-lipid substrates.
Ma03_g25810	1345.15	3602.89	2474.02	1.42179	0.207038	6.86729	6.54325e-12	6.68328e-11	Up	no_TFs	no_TFs	GSMUA_Achr3G24610_001	nuclear pore complex protein Nup98-Nup96-like, transcript variant X1	AT1G63540	null	hydroxyproline-rich glycoprotein family protein;(source:Araport11)
Ma03_g26150	87.9246	191.348	139.636	1.1234	0.369819	3.03771	0.00238383	0.00584846	Up	no_TFs	no_TFs	GSMUA_Achr3G24950_001	cytochrome P450 94A1-like	AT1G34540	CYP94D1	member of CYP94D
Ma03_g26200	3371.24	1591.13	2481.19	-1.0831	0.163162	-6.63818	3.17574e-11	2.95998e-10	Down	no_TFs	no_TFs	GSMUA_Achr3G25000_001	probable mediator of RNA polymerase II transcription subunit 26b	AT3G10820	MED26A	Transcription elongation factor (TFIIS) family protein;(source:Araport11)
Ma03_g26250	175.802	27.2334	101.518	-2.68745	0.399561	-6.726	1.74388e-11	1.68495e-10	Down	no_TFs	no_TFs	GSMUA_Achr3G25050_001	magnesium-protoporphyrin IX monomethyl ester [oxidative] cyclase, chloroplastic-like	AT3G56940	CHL27	Encodes a putative ZIP protein with varying mRNA accumulation in leaves, stems and roots. Has a consensus carboxylate-bridged di-iron binding site. The mRNA is cell-to-cell mobile.
Ma03_g26280	284.831	1272.58	778.705	2.15999	0.173408	12.4561	1.29501e-35	1.08437e-33	Up	WRKY	WRKY	GSMUA_Achr3G25080_001	probable WRKY transcription factor 41	AT2G40740	WRKY55	member of WRKY Transcription Factor; Group III
Ma03_g26350	1168.31	408.824	788.568	-1.5149	0.295617	-5.12453	2.98274e-07	1.5512e-06	Down	no_TFs	no_TFs	GSMUA_Achr3G25160_001	TPR repeat-containing thioredoxin TTL1-like	AT1G53300	TTL1	Encodes one of the 36 carboxylate clamp (CC)-tetratricopeptide repeat (TPR) proteins (Prasad 2010, Pubmed ID: 20856808) with potential to interact with Hsp90/Hsp70 as co-chaperones. The TTL family is required for osmotic stress tolerance and male sporogenesis. The mRNA is cell-to-cell mobile.
Ma03_g26380	490.176	1185.58	837.877	1.27529	0.279849	4.55707	5.1873e-06	2.18533e-05	Up	no_TFs	no_TFs	GSMUA_Achr3G25190_001	GDSL esterase/lipase At1g28580-like	AT1G28650	null	GDSL-motif esterase/acyltransferase/lipase. Enzyme group with broad substrate specificity that may catalyze acyltransfer or hydrolase reactions with lipid and non-lipid substrates.
Ma03_g26440	815.078	103.249	459.164	-2.97914	0.363058	-8.20567	2.29308e-16	3.96986e-15	Down	no_TFs	no_TFs	GSMUA_Achr3G25240_001	proline-rich protein 4-like	AT2G40113	null	Pollen Ole e 1 allergen and extensin family protein;(source:Araport11)
Ma03_g26450	4020.1	1927.69	2973.9	-1.06026	0.117542	-9.02031	1.87556e-19	4.368e-18	Down	no_TFs	no_TFs	GSMUA_Achr3G25250_001	probable galacturonosyltransferase 11	AT1G18580	GAUT11	Encodes a protein with putative galacturonosyltransferase activity.GAUT11 is required for pectin synthesis in seed coat epidermal cells and normal mucilage release.
Ma03_g26500	118.15	345.962	232.056	1.5473	0.333171	4.64416	3.41457e-06	1.48401e-05	Up	no_TFs	no_TFs	GSMUA_Achr3G25300_001	UDP-arabinopyranose mutase 1-like	AT3G08900	RGP	RGP3 is a UDP-arabinose mutase that catalyzes the interconversion between the pyranose and furanose forms of UDP-L-arabinose. It is a reversibly autoglycosylated protein. Fluorescently-tagged RGP3 is found in the cytosol and associated with Golgi-like particles when expressed in tobacco leaves. An RGP3-YFP fusion protein under the control a native promoter can be found in the endosperm of Arabido…
Ma03_g26520	3022.79	656.398	1839.59	-2.2033	0.235415	-9.35925	8.03055e-21	2.13497e-19	Down	no_TFs	no_TFs	GSMUA_Achr3T25320_001	BURP domain-containing protein 12	AT1G49320	ATUSPL1	Encodes USPL1, a BURP domain protein targeted to the protein storage vacuoles. Overexpression of USPL1 affects seed development, protein storage vacuoles and lipid vesicles morphology and function.
Ma03_g26630	170.706	72.7583	121.732	-1.2293	0.357314	-3.44039	0.000580886	0.00163665	Down	no_TFs	no_TFs	GSMUA_Achr3G25430_001	chlorophyllase-2, chloroplastic	AT1G19670	ATCLH1	Chlorophyllase is the first enzyme involved in chlorophyll degradation. It catalyzes the hydrolysis of the ester bond to yield chlorophyllide and phytol. AtCLH1 lacks a typical signal sequence for the chloroplast. Its expression is induced rapidly by methyljasmonate, a known promoter of senescence and chlorophyll degradation.
Ma03_g26680	309.558	740.149	524.854	1.25792	0.259523	4.84703	1.25321e-06	5.86126e-06	Up	no_TFs	no_TFs	GSMUA_Achr3G25470_001	uncharacterized LOC103978824, transcript variant X2	AT3G22550	null	NAD(P)H-quinone oxidoreductase subunit, putative (DUF581);(source:Araport11)
Ma03_g26840	446.43	141.639	294.034	-1.65582	0.303852	-5.44943	5.05307e-08	2.95356e-07	Down	no_TFs	no_TFs	GSMUA_Achr3G25640_001	uncharacterized LOC103979537	AT2G27180	null	hypothetical protein;(source:Araport11)
Ma03_g26880	1605.89	514.496	1060.19	-1.64229	0.328512	-4.99918	5.75755e-07	2.85169e-06	Down	no_TFs	no_TFs	GSMUA_Achr3G25670_001	uncharacterized membrane protein At3g27390-like	AT3G27390	null	transmembrane protein;(source:Araport11)
Ma03_g26910	60.312	125.188	92.7499	1.05738	0.283939	3.72397	0.000196115	0.000611704	Up	MADS	MADS-M-type	GSMUA_Achr3G25690_001	agamous-like MADS-box protein AGL62	AT1G17310	AGL100	MADS-box transcription factor family protein;(source:Araport11)
Ma03_g26950	96.6694	287.746	192.207	1.57384	0.249234	6.31472	2.70654e-10	2.2227e-09	Up	no_TFs	no_TFs	GSMUA_Achr3G25730_001	uncharacterized LOC103978798	AT1G51770	null	Core-2/I-branching beta-1,6-N-acetylglucosaminyltransferase family protein;(source:Araport11)
Ma03_g26980	7787.08	3406.24	5596.66	-1.19286	0.34236	-3.48424	0.000493544	0.00141236	Down	no_TFs	no_TFs	GSMUA_Achr3G25770_001	uncharacterized LOC103978796, transcript variant X1	AT5G65890	ACR1	Member of ACT domain containing protein family. ACT domains are amino acid binding domains. Shows strongest expression in flowers and siliques.
Ma03_g27110	210.374	3534.85	1872.61	4.07138	0.522089	7.79826	6.27676e-15	9.22676e-14	Up	no_TFs	no_TFs	GSMUA_Achr3G25890_001	uncharacterized LOC103978784	AT2G26190	IQM4	IQM4 is a plastid localized, Ca2+ independent calmodulin binding protein that is involved in promoting seed dormancy.
Ma03_g27130	51.9426	131.581	91.7616	1.34327	0.315939	4.25168	2.12177e-05	7.9771e-05	Up	no_TFs	no_TFs	GSMUA_Achr3G25920_001	cytokinin riboside 5'-monophosphate phosphoribohydrolase LOG8-like, transcript variant X2	AT5G11950	MOBP2	Encodes a protein of unknown function. It has been crystallized and shown to be structurally almost identical to the protein encoded by At2G37210.
Ma03_g27270	131.653	525.675	328.664	1.99989	0.23066	8.67033	4.30877e-18	8.91356e-17	Up	no_TFs	no_TFs	GSMUA_Achr3G26070_001	uncharacterized LOC103978772	AT3G50685	null	anti-muellerian hormone type-2 receptor;(source:Araport11)
Ma03_g27310	206.222	78.2553	142.238	-1.3991	0.246133	-5.68431	1.31339e-08	8.39381e-08	Down	no_TFs	no_TFs	GSMUA_Achr3G26120_001	uncharacterized LOC103978764	AT1G76185	null	NADH-ubiquinone oxidoreductase chain;(source:Araport11)
Ma03_g27420	123.358	298.669	211.014	1.27522	0.249823	5.10449	3.31687e-07	1.71303e-06	Up	no_TFs	no_TFs	GSMUA_Achr3G26240_001	zinc finger CCHC domain-containing protein 9, transcript variant X2	AT5G20220	null	zinc knuckle (CCHC-type) family protein;(source:Araport11)
Ma03_g27430	486.955	1924.34	1205.65	1.98313	0.250318	7.92243	2.32918e-15	3.61093e-14	Up	no_TFs	no_TFs	GSMUA_Achr3G26240_001	formin-like protein 20	AT1G72790	null	hydroxyproline-rich glycoprotein family protein;(source:Araport11)
Ma03_g27440	9.56614	160.66	85.1131	4.0703	0.823162	4.94472	7.62546e-07	3.69896e-06	Up	no_TFs	no_TFs	GSMUA_Achr3G26250_001	early nodulin-93-like	AT5G25940	null	early nodulin-like protein;(source:Araport11)
Ma03_g27450	688.597	204.342	446.47	-1.75199	0.22312	-7.85223	4.08695e-15	6.14629e-14	Down	no_TFs	no_TFs	GSMUA_Achr3G26260_001	cleavage and polyadenylation specificity factor subunit 5, transcript variant X2	AT4G25550	IRP9	Cleavage/polyadenylation specificity factor, 25kDa subunit;(source:Araport11)
Ma03_g27490	57.4974	166.383	111.94	1.5347	0.229702	6.68129	2.36844e-11	2.24438e-10	Up	no_TFs	no_TFs	GSMUA_Achr3G26300_001	uncharacterized LOC103978747	AT1G55160	null	WAS/WASL-interacting family protein;(source:Araport11)
Ma03_g27760	34.4438	142.021	88.2323	2.03457	0.314204	6.47534	9.46018e-11	8.26286e-10	Up	no_TFs	no_TFs	GSMUA_Achr3G26580_001	proline synthase co-transcribed bacterial homolog protein-like	AT1G11930	null	Putative pyridoxal phosphate-dependent enzyme, YBL036C type;(source:Araport11)
Ma03_g27780	182.657	559.399	371.028	1.61221	0.410196	3.93034	8.48272e-05	0.000284541	Up	no_TFs	no_TFs	GSMUA_Achr3G26600_001	uncharacterized LOC103978727, transcript variant X1	AT1G23340	null	carboxyl-terminal proteinase, putative (DUF239);(source:Araport11)
Ma03_g27970	2406.1	867.624	1636.86	-1.47134	0.15813	-9.30461	1.34482e-20	3.51091e-19	Down	no_TFs	no_TFs	GSMUA_Achr3G26820_001	DDB1- and CUL4-associated factor 8	AT3G45620	null	This gene is predicted to encode a protein with a DWD motif. It can bind to DDB1a in Y2H assays, and DDB1b in co-IP assays, and may be involved in the formation of a CUL4-based E3 ubiquitin ligase
Ma03_g28030	3538.37	912.879	2225.62	-1.95467	0.345612	-5.6557	1.55213e-08	9.8044e-08	Down	no_TFs	no_TFs	GSMUA_Achr3G26900_001	chitinase 1-like	AT1G56680	null	Chitinase family protein;(source:Araport11)
Ma03_g28040	298.268	82.0738	190.171	-1.86287	0.394684	-4.71991	2.35946e-06	1.0517e-05	Down	no_TFs	no_TFs	GSMUA_Achr3G26910_001	chitinase 1-like	AT1G02360	null	Chitinase family protein;(source:Araport11)
Ma03_g28070	6597.24	3176.68	4886.96	-1.05421	0.156952	-6.71676	1.85804e-11	1.78732e-10	Down	no_TFs	no_TFs	GSMUA_Achr3G26940_001	SEC1 family transport protein SLY1	AT1G77140	VPS45	A peripheral membrane protein that associates with microsomal membranes, likely to function in the transport of proteins to the vacuole. It is a member of Sec1p protein family. It may be involved in the regulation of vesicle fusion reactions through interaction with t-SNAREs at the Golgi trans face.
Ma03_g28140	5884.65	25298.3	15591.5	2.10404	0.418617	5.02617	5.00368e-07	2.50491e-06	Up	no_TFs	no_TFs	GSMUA_Achr3G27010_001	glutelin type-B 2-like	AT1G07750	null	RmlC-like cupins superfamily protein;(source:Araport11)
Ma03_g28150	92.7636	7.20734	49.9855	-3.69656	0.69268	-5.33661	9.47026e-08	5.32845e-07	Down	no_TFs	no_TFs	GSMUA_Achr3G27030_001	UTP--glucose-1-phosphate uridylyltransferase-like	AT3G03250	UGP1	Is thought to encode a cytosolic UDP-glucose pyrophosphorylase with strong similarity to potato UTP--glucose-1-phosphate uridylyltransferase. Downregulated by flooding.
Ma03_g28340	2168.84	708.435	1438.64	-1.61387	0.197129	-8.18687	2.68104e-16	4.62006e-15	Down	no_TFs	no_TFs	GSMUA_Achr3T27250_001	Luminal-binding protein 5	AT1G09080	BIP3	Heat shock protein 70 (Hsp 70) family protein;(source:Araport11)
Ma03_g28350	2175.73	1065.84	1620.79	-1.02948	0.228668	-4.50206	6.72992e-06	2.77652e-05	Down	no_TFs	no_TFs	GSMUA_Achr3G27260_001	phosphomannomutase	AT2G45790	PMM	Encodes a cytoplasmic phosphomannomutase, involved in ascorbate biosynthesis
Ma03_g28360	44.4348	181.574	113.004	2.03245	0.370524	5.48533	4.12688e-08	2.44531e-07	Up	no_TFs	no_TFs	GSMUA_Achr3G27280_001	heavy metal-associated isoprenylated plant protein 26	AT3G48970	ATHMP29	Heavy metal transport/detoxification superfamily protein;(source:Araport11)
Ma03_g28370	279.761	706.951	493.356	1.3366	0.463022	2.88668	0.00389329	0.00906548	Up	no_TFs	no_TFs	GSMUA_Achr3G27290_001	probable LRR receptor-like serine/threonine-protein kinase At1g63430	AT1G63430	null	Leucine-rich repeat protein kinase family protein;(source:Araport11)
Ma03_g28480	21553	8739.58	15146.3	-1.30224	0.177544	-7.33474	2.22159e-13	2.72041e-12	Down	no_TFs	no_TFs	GSMUA_Achr3G27420_001	myosin-6-like, transcript variant X2	AT1G04600	XIA	member of Myosin-like proteins
Ma03_g28540	191.341	79.5369	135.439	-1.266	0.39843	-3.17748	0.00148561	0.0038272	Down	no_TFs	no_TFs	GSMUA_Achr3G27500_001	uncharacterized LOC103978656	AT2G44600	null	hypothetical protein;(source:Araport11)
Ma03_g28560	32.5769	212.084	122.33	2.70744	0.387016	6.99568	2.63983e-12	2.82451e-11	Up	no_TFs	no_TFs	GSMUA_Achr3G27520_001	type I inositol 1,4,5-trisphosphate 5-phosphatase 2-like	AT4G18010	IP5PII	Encodes an inositol polyphosphate 5-phosphatase that appears to have Type I activity. It can dephosphorylate IP3(inositol(1,4,5)P3) and IP4 (inositol(1,3,4,5)P4), but it does not appear to be active against phosphatidylinositol 4,5 bisphosphate. Overexpression of this gene renders plants insensitive to ABA in germination and growth assays.
Ma03_g28580	111.793	655.554	383.674	2.55176	0.442169	5.77102	7.87938e-09	5.19462e-08	Up	no_TFs	no_TFs	GSMUA_Achr3T27540_001	Ent-kaurenoic acid oxidase 1	AT1G05160	KAO1	Encodes an ent-kaurenoic acid hydroxylase, a member of the CYP88A cytochrome p450 family.
Ma03_g28630	64.473	153.247	108.86	1.25211	0.453358	2.76186	0.00574733	0.0128563	Up	no_TFs	no_TFs	NA	vegetative cell wall protein gp1-like	AT5G46780	null	VQ motif-containing protein;(source:Araport11)
Ma03_g28720	118.866	34.1081	76.4868	-1.80339	0.395079	-4.56465	5.00338e-06	2.11433e-05	Down	MYB	MYB	GSMUA_Achr3G27690_001	transcription factor TT2-like	AT3G27920	GL1	Encodes GL1, a Myb-like protein that is required for induction of trichome development. Interacts with JAZ and DELLA proteins to regulate trichome initiation. Natural hyperfunctional alleles producing trichome development in fruits and pedicels have been found.
Ma03_g28850	322.596	747.28	534.938	1.21203	0.303856	3.98883	6.63993e-05	0.000227581	Up	no_TFs	no_TFs	GSMUA_Achr3T27790_001	Putative Disease resistance protein RGA2	AT1G63860	null	Disease resistance protein (TIR-NBS-LRR class) family;(source:Araport11)
Ma03_g28860	109.243	274.679	191.961	1.33128	0.243823	5.46001	4.76111e-08	2.79574e-07	Up	no_TFs	no_TFs	GSMUA_Achr3G27810_001	disease resistance protein RGA2-like	AT1G63860	null	Disease resistance protein (TIR-NBS-LRR class) family;(source:Araport11)
Ma03_g28970	113.254	251.289	182.272	1.14911	0.252249	4.55546	5.227e-06	2.20099e-05	Up	no_TFs	no_TFs	GSMUA_AchrUn_randomG22870_001	disease resistance protein RGA2-like	AT3G50950	ZAR1	Encodes a canonical CC-type NLR protein that is required for the recognition of the T3SE HopZ1a as well as several other Hop effectors from the pathogenic bacteria P. syringae.
Ma03_g28980	426.188	862.257	644.222	1.01622	0.23945	4.24397	2.19602e-05	8.23254e-05	Up	no_TFs	no_TFs	GSMUA_AchrUn_randomG22870_001	disease resistance protein RGA2-like	AT4G19060	null	P-loop containing nucleoside triphosphate hydrolases superfamily protein;(source:Araport11)
Ma03_g29220	98.8786	217.003	157.941	1.13072	0.248367	4.55262	5.29828e-06	2.22777e-05	Up	no_TFs	no_TFs	GSMUA_Achr3G27940_001	probable homogentisate phytyltransferase 1, chloroplastic, transcript variant X2	AT2G18950	VTE2	Encodes homogentisate phytyltransferase involved in tocopherol biosynthesis. Has impact on seed longevity and plays a role in the adaptation to low temperature stress, notably phloem loading.
Ma03_g29480	63.6555	1508.75	786.201	4.56752	0.99382	4.59592	4.30844e-06	1.84334e-05	Up	no_TFs	no_TFs	GSMUA_Achr3G28200_001	endoglucanase 7-like	AT2G32990	AtGH9B8	glycosyl hydrolase 9B8;(source:Araport11)
Ma03_g29530	568.759	227.789	398.274	-1.32027	0.29777	-4.43385	9.25665e-06	3.72076e-05	Down	no_TFs	no_TFs	GSMUA_Achr3G28250_001	probable LRR receptor-like serine/threonine-protein kinase At4g37250	AT2G15300	null	Leucine-rich repeat protein kinase family protein;(source:Araport11)
Ma03_g29550	965.806	2090.77	1528.29	1.11456	0.154091	7.23311	4.72059e-13	5.54887e-12	Up	no_TFs	no_TFs	GSMUA_Achr3G28270_001	protein DCL, chloroplastic	AT1G45230	null	DCL protein (DUF3223);(source:Araport11)
Ma03_g29760	173.433	59.5497	116.491	-1.54415	0.54114	-2.85351	0.00432389	0.00996239	Down	no_TFs	no_TFs	GSMUA_Achr3G28530_001	farnesyl pyrophosphate synthase 1-like	AT4G17190	FPS2	Encodes a protein with farnesyl diphosphate synthase activity, which catalyzes the rate limiting step in isoprenoid biosynthesis. Its mRNA is most abundantly expressed in flowers.
Ma03_g30090	407.16	2188.61	1297.88	2.4272	0.392844	6.17854	6.46963e-10	5.02089e-09	Up	no_TFs	no_TFs	GSMUA_Achr3G28860_001	mitogen-activated protein kinase kinase kinase A-like	AT2G41910	null	Protein kinase superfamily protein;(source:Araport11)
Ma03_g30350	618.653	5677.79	3148.22	3.19869	0.321984	9.93432	2.95183e-23	9.75486e-22	Up	no_TFs	no_TFs	GSMUA_Achr3G29120_001	uncharacterized LOC103980088	AT3G03280	null	PADRE protein up-regulated after infection by S. sclerotiorum.
Ma03_g30420	48.4806	198.793	123.637	2.03341	0.316064	6.43354	1.24668e-10	1.07098e-09	Up	no_TFs	no_TFs	GSMUA_Achr3G29210_001	vacuolar cation/proton exchanger 1a-like, transcript variant X1	AT2G38170	CAX1	Encodes a high affinity vacuolar calcium antiporter. The residue His 338 is critical to Ca2+ transport activity. Disruption of CAX1 reduces manganese and zinc of shoot tissue and results in a decrease in the activity of vacuolar V-type proton ATPase.
Ma03_g30480	264.472	1319.6	792.038	2.32003	0.339201	6.8397	7.93565e-12	8.02386e-11	Up	AP2/ERF	AP2/ERF-ERF	GSMUA_Achr3T29290_001	Putative Ethylene-responsive transcription factor 9	AT1G53170	ATERF-8	encodes a member of the ERF (ethylene response factor) subfamily B-1 of ERF/AP2 transcription factor family (ATERF-8). The protein contains one AP2 domain. There are 15 members in this subfamily including ATERF-3, ATERF-4, ATERF-7, and leafy petiole.
Ma03_g30510	200.629	5818.74	3009.68	4.85915	0.39417	12.3276	6.4364e-35	5.17031e-33	Up	bHLH	bHLH	GSMUA_Achr3T29320_001	Putative Transcription factor bHLH92	AT5G43650	BHLH92	basic helix-loop-helix (bHLH) DNA-binding superfamily protein;(source:Araport11)
Ma03_g30530	151.316	1242.9	697.107	3.03933	0.396745	7.66066	1.84975e-14	2.5728e-13	Up	no_TFs	no_TFs	NA	PRA1 family protein E-like	AT1G55640	PRA1.G1	prenylated RAB acceptor 1.G1;(source:Araport11)
Ma03_g30570	88.2118	291.197	189.704	1.72359	0.462616	3.72575	0.000194738	0.000607991	Up	AP2/ERF	AP2/ERF-RAV	GSMUA_Achr3G29380_001	AP2/ERF and B3 domain-containing protein Os05g0549800-like	AT1G13260	RAV1	Encodes an AP2/B3 domain transcription factor which is upregulated in response to low temperature. It contains a B3 DNA binding domain. It has circadian regulation and may function as a negative growth regulator. The mRNA is cell-to-cell mobile.
Ma03_g30580	177.205	462.959	320.082	1.38515	0.233691	5.92728	3.07994e-09	2.16733e-08	Up	no_TFs	no_TFs	GSMUA_Achr3G29390_001	uncharacterized LOC103980085	AT1G36950	CTL13	RING/U-box superfamily protein;(source:Araport11)
Ma03_g30590	207.43	532.92	370.175	1.35959	0.314318	4.32552	1.52172e-05	5.89517e-05	Up	no_TFs	no_TFs	GSMUA_Achr3G29400_001	probable inactive leucine-rich repeat receptor-like protein kinase At1g66830	AT1G67510	null	Leucine-rich repeat protein kinase family protein;(source:Araport11)
Ma03_g30610	77.0745	160.736	118.905	1.06271	0.283256	3.75177	0.000175589	0.000553434	Up	no_TFs	no_TFs	GSMUA_Achr3G29420_001	probable receptor-like protein kinase At1g67000	AT1G70250	LTPG32	Encodes a Protease inhibitor/seed storage/LTP family protein.
Ma03_g30660	72.0748	281.474	176.774	1.9676	0.303364	6.48593	8.8184e-11	7.75419e-10	Up	no_TFs	no_TFs	NA	probable serine/threonine-protein kinase At1g18390	AT1G67025	null	wall-associated receptor kinase carboxy-terminal protein;(source:Araport11)
Ma03_g30680	1422.23	3279.75	2350.99	1.20566	0.155055	7.77568	7.5042e-15	1.09632e-13	Up	no_TFs	no_TFs	GSMUA_Achr3G29450_001	probable serine/threonine-protein kinase At1g18390	AT1G69910	null	Protein kinase superfamily protein;(source:Araport11)
Ma03_g30710	47.4237	11.2564	29.3401	-2.08144	0.602411	-3.45517	0.000549937	0.00155786	Down	no_TFs	no_TFs	GSMUA_Achr3G29480_001	adenylate isopentenyltransferase	AT1G25410	IPT6	AB061404 Arabidopsis thaliana AtIPT6 mRNA for cytokinin synthase, complete cds
Ma03_g30740	5238.32	28393	16815.7	2.43839	0.948078	2.57193	0.0101135	0.0211327	Up	LOB	LOB	GSMUA_Achr3G29520_001	LOB domain-containing protein 40	AT1G68510	LBD42	LOB domain protein.
Ma03_g30760	6246.88	15912.6	11079.7	1.34894	0.599061	2.25176	0.0243376	0.0459822	Up	no_TFs	no_TFs	GSMUA_Achr3G29530_001	beta-glucosidase 1-like	AT3G18070	BGLU43	beta glucosidase 43;(source:Araport11)
Ma03_g30860	143.264	43.2751	93.2694	-1.72776	0.293989	-5.87695	4.17904e-09	2.87868e-08	Down	no_TFs	no_TFs	GSMUA_Achr3G29630_001	random slug protein 5-like, transcript variant X2	AT1G05370	null	Sec14p-like phosphatidylinositol transfer family protein;(source:Araport11)
Ma03_g30970	6055.1	17115.1	11585.1	1.49916	0.18393	8.15073	3.61743e-16	6.14846e-15	Up	C3H	C3H	GSMUA_Achr3G29760_001	zinc finger CCCH domain-containing protein 24-like, transcript variant X2	AT2G41900	OXS2	AtOXS2 specifcally entered the nuclear under salt stress. Te specifc nuclear localization of AtOXS2 could play a role in salt tolerance at the molecular level. Tese results implied that AtOXS2 might target some downstream cis-elements which are required for salt stress responses
Ma03_g31000	5462.53	1091.77	3277.15	-2.32306	0.15929	-14.5838	3.5588e-48	6.68414e-46	Down	no_TFs	no_TFs	GSMUA_Achr3G29780_001	MATE efflux family protein 1-like, transcript variant X2	AT1G51340	MATE	Encodes a root citrate transporter which together with the root malate transporter ALMT1 are the primary mechanism of aluminum tolerance.
Ma03_g31040	1872.6	4395	3133.8	1.23106	0.263974	4.66357	3.10771e-06	1.35879e-05	Up	no_TFs	no_TFs	GSMUA_Achr3G29820_001	cysteine proteinase inhibitor 1 {ECO:0000303|PubMed:14697268}-like	AT4G16500	ATCYS4	Cystatin/monellin superfamily protein;(source:Araport11)
Ma03_g31070	952.419	2190.41	1571.41	1.2014	0.115363	10.4141	2.13878e-25	8.73819e-24	Up	WRKY	WRKY	GSMUA_Achr3G29840_001	probable WRKY transcription factor 20, transcript variant X2	AT2G04880	ZAP1	Encodes WRKY1, a member of the WRKY transcription factors in plants involved in disease resistance, abiotic stress, senescence as well as in some developmental processes. WRKY1 is involved in the salicylic acid signaling pathway. The crystal structure of the WRKY1 C-terminal domain revealed a zinc-binding site and identified the DNA-binding residues of WRKY1. The mRNA is cell-to-cell mobile.
Ma03_g31080	746.877	1542.9	1144.89	1.04695	0.223044	4.69392	2.68018e-06	1.18375e-05	Up	no_TFs	no_TFs	GSMUA_Achr3G29860_001	zinc finger CCCH domain-containing protein 18-like, transcript variant X5	AT2G05160	null	CCCH-type zinc fingerfamily protein with RNA-binding domain-containing protein;(source:Araport11)
Ma03_g31090	47.6149	13.2033	30.4091	-1.85522	0.831964	-2.22992	0.0257525	0.0482954	Down	no_TFs	no_TFs	GSMUA_Achr3G29880_001	zinc finger CCCH domain-containing protein 18-like	AT2G05160	null	CCCH-type zinc fingerfamily protein with RNA-binding domain-containing protein;(source:Araport11)
Ma03_g31120	46.1144	7.82745	26.9709	-2.56546	0.60907	-4.21209	2.53015e-05	9.37476e-05	Down	no_TFs	no_TFs	GSMUA_Achr3T29910_001	Putative expressed protein	AT4G16447	null	hypothetical protein;(source:Araport11)
Ma03_g31130	452.002	95.8234	273.912	-2.23737	0.270432	-8.27332	1.30276e-16	2.31683e-15	Down	no_TFs	no_TFs	GSMUA_Achr3G29920_001	stress-associated endoplasmic reticulum protein 2-like	AT1G27350	null	Ribosome associated membrane protein RAMP4;(source:Araport11)
Ma03_g31150	721.198	76.9206	399.059	-3.22961	0.491399	-6.57228	4.95509e-11	4.50741e-10	Down	no_TFs	no_TFs	GSMUA_Achr3G29930_001	uncharacterized LOC103979868, transcript variant X2	AT3G56870	null	hypothetical protein;(source:Araport11)
Ma03_g31200	3948.1	8952.53	6450.32	1.18132	0.22474	5.25639	1.46913e-07	8.03239e-07	Up	BES1	BES1	GSMUA_Achr3G29980_001	protein BZR1 homolog 1-like	AT1G75080	BZR1	Encodes a positive regulator of the brassinosteroid (BR) signalling pathway that mediates both downstream BR responses and negative feedback regulation of BR biosynthesis. There is evidence for phosphorylation-dependent nucleocytoplasmic shuttling of BZR1. GSK3-like kinases (including BIN2), 14-3-3 proteins, and the phosphatase BSU1 seem to participate in this process. Phosphorylation also appear…
Ma03_g31280	1947.81	938.671	1443.24	-1.05358	0.150523	-6.99949	2.5689e-12	2.75201e-11	Down	no_TFs	no_TFs	GSMUA_Achr3G30060_001	40S ribosomal protein S3a {ECO:0000255|HAMAP-Rule:MF_03122}	AT3G04840	null	Ribosomal protein S3Ae;(source:Araport11)
Ma03_g31390	2647.81	1013.13	1830.47	-1.38598	0.233527	-5.935	2.93847e-09	2.07393e-08	Down	no_TFs	no_TFs	GSMUA_Achr3G30170_001	3-oxo-Delta(4,5)-steroid 5-beta-reductase-like, transcript variant X2	AT4G24220	5[beta]-StR	encodes a progesterone-5beta-reductase-like protein. It has enone reductase activity against a wide range of substrates, including 3-oxo-&#916;-4,5-steroids in vitro. The in vivo substrates and product of this enzyme have not yet been elucidated but it is likely to participate in steroid metabolism. The protein contains a mammalian death domain involved in programmed cell death. The gene is expre…
Ma03_g31440	7313.25	15450.9	11382.1	1.07913	0.302555	3.56674	0.000361452	0.00106803	Up	no_TFs	no_TFs	GSMUA_Achr3G30210_001	probable indole-3-acetic acid-amido synthetase GH3.8	AT1G23160	GH3.7	Acyl acid amido synthetase involved in conjugation of an amino acid to a plant hormone, a reaction that regulates free hormone concentration and downstream responses. Can also conjugate chorismate, a precursor of aromatic amino acids and salicylic acid, to cysteine and glutamate, respectively.
Ma03_g31450	579.451	1936.64	1258.05	1.74095	0.131802	13.2088	7.80792e-40	8.6009e-38	Up	no_TFs	no_TFs	GSMUA_Achr3T30230_001	Putative Mannose-1-phosphate guanyltransferase alpha	AT1G74910	KJC1	KONJAC1 is imilar to sugar pyrophosphorylases but has an insertion of 2 AA in the pyrophosphorylase consensus motif that is highly conserved in GMPPs. It lacks GDP-mannose pyrophosphorylase activity but can simulate the GDP-mannose pyrophosphorylase activity of VTC1.
Ma03_g31490	4089.72	1969.92	3029.82	-1.05385	0.139156	-7.57317	3.64233e-14	4.88645e-13	Down	no_TFs	no_TFs	GSMUA_Achr3G30270_001	probable serine/threonine-protein kinase At1g54610	AT1G18670	IBS1	Encodes a cyclin-dependent kinase-like protein with a ser/thr protein kinase domain and an N-terminal myristoylation sequence. Mutants in this gene are unable to express female sterility in response to beta-aminobutyric acid, as wild type plants do.
Ma03_g31530	20990.1	60830.3	40910.2	1.53512	0.206977	7.41683	1.19956e-13	1.52617e-12	Up	no_TFs	no_TFs	GSMUA_Achr3G30310_001	UDP-glucose 6-dehydrogenase 4	AT1G26570	ATUGD1	UDP-glucose dehydrogenase 1;(source:Araport11)
Ma03_g31540	225.957	66.135	146.046	-1.7745	0.398603	-4.45179	8.51564e-06	3.44679e-05	Down	no_TFs	no_TFs	GSMUA_Achr3G30320_001	uncharacterized LOC103979834	AT3G01015	TPXL1	MDP60 is a member of the TPX2 protein family. It co-localizes with microtubules and appears to function to destabilize them during light mediated hypocotyl growth.
Ma03_g31550	983.41	340.232	661.821	-1.53103	0.216951	-7.05703	1.70093e-12	1.86502e-11	Down	no_TFs	no_TFs	GSMUA_Achr3G30330_001	biotin carboxyl carrier protein of acetyl-CoA carboxylase 1, chloroplastic-like	AT1G52670	BADC2	Single hybrid motif superfamily protein;(source:Araport11)
Ma03_g31570	244.562	1452.52	848.543	2.57098	0.306757	8.38115	5.24143e-17	9.76021e-16	Up	no_TFs	no_TFs	GSMUA_Achr3G30350_001	flavonoid 3'-monooxygenase	AT1G74550	CYP98A9	Encodes a tricoumaroylspermidine meta-hydroxylase that participates in the formation of N<sup>1</sup>,N<sup>5</sup>-di(hydroxyferuloyol)- N<sup>10</sup>-sinapoylspermidine, an important constituent of pollen. This gene appears to be expressed in young flower buds and inflorescence tips with notably high levels of expression in the tapetum and pollen. It is also expressed in root tips.
Ma03_g31600	36.5333	292.948	164.741	3.00393	0.647253	4.64105	3.46648e-06	1.50481e-05	Up	no_TFs	no_TFs	GSMUA_Achr3G30390_001	ninja-family protein 6-like	AT1G13740	LNJ	Encodes a member of a small plant-specific gene family whose members interact with ABI5 and appear to be involved in mediating stress responses. AFP2 mutants affect a number of ABA mediated processes such as germination and response to osmotic and sugar stress. AFP2 nuclear localization is stress dependent.
Ma03_g31670	128.057	1.32084	64.6888	-6.57181	0.817601	-8.03792	9.13774e-16	1.49099e-14	Down	no_TFs	no_TFs	GSMUA_Achr3G30470_001	protein MNN4-like	AT1G57780	ATHMP11	heavy-metal-associated domain-containing protein;(source:Araport11)
Ma03_g31710	1009.12	2258.06	1633.59	1.16146	0.132408	8.77182	1.758e-18	3.78056e-17	Up	no_TFs	no_TFs	GSMUA_Achr3G30500_001	SWI/SNF complex subunit SWI3D-like	AT1G21700	ATSWI3C	a member of the Arabidopsis SWI3 gene family. Protein physically interacts with ATSWI3B and ATSWI3A, the other two members of the SWI3 family. Homologous to yeast SWI3 & RSC8, components of the SWI/SNF and RSC chromatin remodeling complexes. Referred to as CHB3 in Zhou et al (2003).
Ma03_g31810	681.407	294.757	488.082	-1.20874	0.332635	-3.63384	0.000279234	0.000844039	Down	bHLH	bHLH	GSMUA_Achr3G30620_001	transcription factor bHLH18-like, transcript variant X1	AT2G22760	null	basic helix-loop-helix (bHLH) DNA-binding superfamily protein;(source:Araport11)
Ma03_g31850	90.3872	333.319	211.853	1.88315	0.326255	5.77202	7.83251e-09	5.16502e-08	Up	no_TFs	no_TFs	GSMUA_Achr3G30660_001	putative lipase YDL109C	AT1G10040	null	alpha/beta-Hydrolases superfamily protein;(source:Araport11)
Ma03_g31870	21.7621	109.639	65.7006	2.32082	0.410791	5.64963	1.60794e-08	1.0125e-07	Up	no_TFs	no_TFs	GSMUA_Achr3G30680_001	leucine-rich repeat receptor-like kinase protein FLORAL ORGAN NUMBER1	AT3G49750	RLP44	receptor like protein 44;(source:Araport11)
Ma03_g31880	145.941	506.367	326.154	1.7923	0.239272	7.49066	6.85285e-14	8.91416e-13	Up	AP2/ERF	AP2/ERF-AP2	GSMUA_Achr3G30690_001	AP2-like ethylene-responsive transcription factor ANT	AT1G72570	AIL1	Integrase-type DNA-binding superfamily protein;(source:Araport11)
Ma03_g31900	422.911	931.318	677.115	1.13907	0.157684	7.22378	5.05635e-13	5.91691e-12	Up	no_TFs	no_TFs	GSMUA_Achr3G30710_001	GTP-binding protein At2g22870	AT2G22870	ENGB-1	P-loop containing nucleoside triphosphate hydrolases superfamily protein;(source:Araport11)
Ma03_g31970	1.69015	299.043	150.367	7.40857	0.731215	10.1319	3.98995e-24	1.44274e-22	Up	no_TFs	no_TFs	GSMUA_Achr3G30760_001	serine hydroxymethyltransferase, mitochondrial-like	AT4G32520	AtSHMT3	Encodes a serine hydroxymethyltransferase SHMT3 located in the plastid.
Ma03_g32020	312.076	117.229	214.653	-1.41197	0.268701	-5.25481	1.48179e-07	8.09479e-07	Down	no_TFs	no_TFs	GSMUA_Achr3G30810_001	strictosidine synthase 1-like	AT1G08470	SSL3	Although this enzyme is predicted to encode a strictosidine synthase (SS), it lacks a conserved catalytic glutamate residue found in active SS enzymes and it is not expected to have SS activity.
Ma03_g32030	355.273	135.436	245.354	-1.39207	0.284726	-4.88915	1.01273e-06	4.80539e-06	Down	no_TFs	no_TFs	GSMUA_Achr3G30820_001	uncharacterized LOC103979787	AT1G08660	MGP2	Encodes a sialyltransferase-like protein that is localized to the Golgi apparatus and is involved in pollen tube growth and pollen germination.
Ma03_g32210	58.6865	238.262	148.474	2.02605	0.475259	4.26305	2.01659e-05	7.61344e-05	Up	no_TFs	no_TFs	NA	protein ELC-like	AT2G38830	null	Ubiquitin-conjugating enzyme/RWD-like protein;(source:Araport11)
Ma03_g32260	12.1585	151.001	81.5798	3.64348	0.402534	9.05134	1.41225e-19	3.3216e-18	Up	no_TFs	no_TFs	GSMUA_Achr3G31020_001	uncharacterized LOC103979764	AT3G01516	null	transmembrane protein;(source:Araport11)
Ma03_g32270	171.693	466.128	318.91	1.4416	0.231893	6.21666	5.07856e-10	4.0141e-09	Up	no_TFs	no_TFs	GSMUA_Achr3G31020_001	pentatricopeptide repeat-containing protein At1g71420	AT1G71420	null	Tetratricopeptide repeat (TPR)-like superfamily protein;(source:Araport11)
Ma03_g32280	374.837	1042.05	708.443	1.47391	0.216225	6.81655	9.32554e-12	9.34953e-11	Up	no_TFs	no_TFs	GSMUA_Achr3G31050_001	uncharacterized LOC103979763, transcript variant X3	AT1G23660	null	hypothetical protein (Domain of unknown function DUF220);(source:Araport11)
Ma03_g32340	515.492	214.379	364.935	-1.26454	0.256075	-4.93816	7.88627e-07	3.81767e-06	Down	no_TFs	no_TFs	GSMUA_Achr3G31120_001	putative pentatricopeptide repeat-containing protein At3g47840	AT3G47840	null	Tetratricopeptide repeat (TPR)-like superfamily protein;(source:Araport11)
Ma03_g32360	4839.39	22810.9	13825.1	2.23685	0.185592	12.0525	1.88084e-33	1.37544e-31	Up	no_TFs	no_TFs	GSMUA_Achr3T31140_001	Aspartic proteinase oryzasin-1	AT1G69100	null	Eukaryotic aspartyl protease family protein;(source:Araport11)
Ma03_g32410	171.938	377.848	274.893	1.13776	0.308477	3.68831	0.000225744	0.000696632	Up	no_TFs	no_TFs	NA	uncharacterized LOC103979753	AT2G15220	null	Plant basic secretory protein (BSP) family protein;(source:Araport11)
Ma03_g32420	1333.52	3230.97	2282.25	1.27717	0.167248	7.63642	2.23343e-14	3.07495e-13	Up	no_TFs	no_TFs	GSMUA_Achr3G31200_001	CTD small phosphatase-like protein 2, transcript variant X3	AT1G55900	emb1860	component of a translocase in the mitochondrial inner membrane
Ma03_g32460	1779.43	3740.64	2760.03	1.07213	0.217806	4.92244	8.54721e-07	4.11549e-06	Up	no_TFs	no_TFs	GSMUA_Achr3G31220_001	cytochrome P450 CYP72A219-like	AT1G17060	CYP72C1	Encodes a protein with similarity to other cytochrome P450's and is a homolog of BAS1. Over expression causes a dwarf phenotype resembling brassinolide resistant mutants. Double mutant analysis of sob7/bas1 loss of function mutants suggests these genes have redundant functions in light responsiveness. SOB7 may function in metabolizing brassinolides. Expressed in leaf, root, stem and silique but e…
Ma03_g32520	8.66243	79.3927	44.0276	3.20957	0.505507	6.3492	2.16433e-10	1.80064e-09	Up	no_TFs	no_TFs	GSMUA_Achr3G31320_001	uncharacterized LOC103979744	AT1G06475	null	transmembrane protein;(source:Araport11)
Ma03_g32580	176.832	10.7329	93.7824	-4.03951	0.464792	-8.69099	3.5929e-18	7.52204e-17	Down	TCP	TCP	GSMUA_Achr3G31370_001	transcription factor PCF5-like	AT1G67260	TCP1	Encodes protein with TCP (TB1,CYC,PCF) domain which is likely to be involved in DNA binding and protein-protein interactions. Based on genome analysis, there is a 9-member gene family that possesses this domain in Arabidopsis. Orthologue of Antirrhinum gene CYCLOIDEA.
Ma03_g32710	99.7068	450.525	275.116	2.17153	0.291632	7.44613	9.61202e-14	1.23373e-12	Up	no_TFs	no_TFs	GSMUA_Achr3G31510_001	nucleobase-ascorbate transporter 2-like	AT2G26510	NAT3	Encodes a plasma-membrane localized nucleobase transporter capable of transporting adenine, guanine, uracil and hypoxanthine. Likely to be a proton-nucleobase symporter.
Ma03_g32830	2121.05	4496.11	3308.58	1.08377	0.311622	3.47783	0.000505486	0.00144289	Up	no_TFs	no_TFs	GSMUA_Achr3G31640_001	protein ASPARTIC PROTEASE IN GUARD CELL 1-like	AT1G25510	null	Eukaryotic aspartyl protease family protein;(source:Araport11)
Ma03_g32890	105642	45563	75602.6	-1.21324	0.200952	-6.03747	1.56548e-09	1.14932e-08	Down	no_TFs	no_TFs	GSMUA_Achr3G31710_001	NADP-dependent malic enzyme-like, transcript variant X2	AT1G79750	NADP-ME4	The malic enzyme (EC 1.1.1.40) encoded by AtNADP-ME4 is localized to chloroplasts. The gene is expressed throughout the whole plant and during embryogenesis and germination. A possible involvement in the fatty acid biosynthesis has been proposed.
Ma03_g32940	241.87	59.2307	150.55	-2.02821	0.348976	-5.8119	6.17688e-09	4.14018e-08	Down	no_TFs	no_TFs	GSMUA_Achr3G31740_001	dolichyl-diphosphooligosaccharide--protein glycosyltransferase subunit STT3A-like	AT1G34130	STT3B	Encodes homolog of yeast STT3, a subunit of oligosaccharyltransferase.
Ma03_g32950	49.8639	12.6631	31.2635	-1.97278	0.589918	-3.34417	0.000825295	0.00224507	Down	no_TFs	no_TFs	GSMUA_AchrUn_randomT27990_001	Putative Oligosaccharyl transferase subunit STT3 homolog	AT1G34130	STT3B	Encodes homolog of yeast STT3, a subunit of oligosaccharyltransferase.
Ma03_g32990	1095.02	472.623	783.82	-1.21216	0.37072	-3.26975	0.00107641	0.00285385	Down	no_TFs	no_TFs	GSMUA_Achr3G31780_001	uncharacterized LOC103979709	AT2G20670	null	sugar phosphate exchanger, putative (DUF506);(source:Araport11)
Ma03_g33020	7068.79	2440.72	4754.76	-1.53413	0.256395	-5.98345	2.18455e-09	1.57113e-08	Down	no_TFs	no_TFs	GSMUA_Achr3G31810_001	probable rhamnose biosynthetic enzyme 1	AT1G53500	MUM4	encodes a putative NDP-L-rhamnose synthase, an enzyme required for the synthesis of the pectin rhamnogalacturonan I, the major component of Arabidopsis mucilage. Gene is involved in seed coat mucilage cell development. Mutant analyses suggest that MUM4 is required for complete mucilage synthesis, cytoplasmic rearrangement and seed coat development.
Ma03_g33030	244.084	102.02	173.052	-1.26058	0.340269	-3.70466	0.000211671	0.000655995	Down	no_TFs	no_TFs	GSMUA_Achr3T31820_001	Probable rhamnose biosynthetic enzyme 1	AT1G53500	MUM4	encodes a putative NDP-L-rhamnose synthase, an enzyme required for the synthesis of the pectin rhamnogalacturonan I, the major component of Arabidopsis mucilage. Gene is involved in seed coat mucilage cell development. Mutant analyses suggest that MUM4 is required for complete mucilage synthesis, cytoplasmic rearrangement and seed coat development.
Ma03_g33040	142.18	487.645	314.913	1.77998	0.426038	4.17798	2.94109e-05	0.000107675	Up	no_TFs	no_TFs	GSMUA_Achr3G31830_001	uncharacterized LOC103979704	AT1G29640	null	senescence regulator (Protein of unknown function, DUF584);(source:Araport11)
Ma03_g33090	57.0137	687.482	372.248	3.58458	0.372444	9.62447	6.30299e-22	1.84269e-20	Up	no_TFs	no_TFs	GSMUA_Achr3G31880_001	probable membrane-associated kinase regulator 2, transcript variant X2	AT1G64080	MAKR2	Encodes a member of the MAKR (MEMBRANE-ASSOCIATED KINASE REGULATOR) gene family. MAKRs have putative kinase interacting motifs and membrane localization signals. Known members include: AT5G26230 (MAKR1), AT1G64080 (MAKR2), AT2G37380 (MAKR3), AT2G39370 (MAKR4), AT5G52870 (MAKR5) and AT5G52900 (MAKR6).
Ma03_g33110	68.7106	272.712	170.711	1.99234	0.421974	4.72148	2.34137e-06	1.044e-05	Up	no_TFs	no_TFs	GSMUA_Achr3G31910_001	allene oxide cyclase 2, chloroplastic-like, transcript variant X3	AT1G13280	AOC4	Encodes allene oxide cyclase. One of four genes in Arabidopsis that encode this enzyme, which catalyzes an essential step in jasmonic acid biosynthesis. Gene expression is reduced during senescence, a process that involves jasmonic acid signalling pathway.
[truncated: 4,499 more rows]

## Sheet: Table S2. The DEGs of MaSi vs M
Table S2. The DEGs of MaPi vs MaPF.
[truncated: 2,455 more rows]

## Sheet: Table S3. GO of Cluster 3.
Table S3. GO of Cluster 3.
[truncated: 31 more rows]

## Sheet: Table S4. TFs of Cluster 3.
Table S4. TFs of Cluster 3.
[truncated: 116 more rows]

## Sheet: Table S5. The Differential expr
Table S5. The Differential expression of miRNA between CK vs Foc.
[truncated: 122 more rows]

[truncated: 4 more sheets: Table S6. The Differential expr, Table S7. The target genes of d, Table S8.Primers used for qRT-, TableS9 Primers used for qRT-P]
